# Supplementary material for: The Richness and Diversity of Catalases in Bacteria
Source: Front Microbiol. 2021 Mar 19;12:645477. doi: 10.3389/fmicb.2021.645477 (PMC8017148; doi:10.3389/fmicb.2021.645477)
Supplement: Supplementary file 3 [file Data_Sheet_2.ZIP]

Archive with 3 entries (3 files):
- Bacteria_catalase.nwk
- Bacteria_Mn_catalase.nwk
- Bacteria_peroxidase.nwk
