# Supplementary material for: The Richness and Diversity of Catalases in Bacteria
Source: Front Microbiol. 2021 Mar 19;12:645477. doi: 10.3389/fmicb.2021.645477 (PMC8017148; doi:10.3389/fmicb.2021.645477)
Supplement: Supplementary file 3 [file Data_Sheet_2.ZIP › Bacteria_catalase.nwk]

((((((((((A0126_10780_ASI36038.1:0.01030123,(ESP131_14260_AOT01369.1:0.00000000,(ORF02247_of_CP030931.1:0.00000000,(ORF02311_of_CP018057.1:0.00000000,U719_12155_AHA30404.1:0.00000000)0.9620:0.00000000)0.9620:0.00000000)0.9600:0.01187263)0.5940:0.00375498,(Eab7_2037_AFS71140.1:0.00439532,Exig_2191_ACB61643.1:0.00884991)0.9340:0.01198599)1.0000:0.10175459,SAMN05444162_2557_SDS90042.1:0.07311163)0.3960:0.01146671,EAT1b_2525_ACQ71445.1:0.08238577)0.3560:0.00551589,(((((C7I14_14170_AVW51201.1:0.00820180,SAMEA4534872_02875_SNV33067.1:0.00504342)0.5440:0.00209639,GH761_08690_QGF42973.1:0.00230893)0.8620:0.01136460,lse_2685_CBH28836.1:0.00418175)0.7080:0.00471572,SAMEA4475701_02907_SNV50004.1:0.00863360)0.9700:0.02408805,NCTC10812_02768_VEI36860.1:0.04652277)1.0000:0.08116203)1.0000:0.11440599,(((((Celal_3010_ADV50285.1:0.02878368,(M667_11655_AIY15353.1:0.04963768,ORF00877_of_CP047028.1:0.03260042)0.4080:0.00759600)0.3720:0.00517153,(FNB79_03930_QDO93159.1:0.02480162,(SAMN05192545_1460_SDS47114.1:0.00000000,YQ22_17245_APA65902.1:0.00000000)1.0000:0.02464666)0.7400:0.01658776)0.9360:0.02951270,MARIT_2408_SFZ83967.1:0.05770542)0.9540:0.03807567,SGRA_0959_AFC23695.1:0.08436451)0.9760:0.05876350,D1816_10360_AXT60732.1:0.12488724)0.9720:0.08371507)0.3240:0.01636136,(((((((((A176_002513_AKQ65601.1:0.02624290,(BHS06_20685_QDE91196.1:0.01975343,MYMAC_004303_ATB48674.1:0.03431379)0.6000:0.01010402)0.4780:0.00759357,MFUL124B02_26695_AKF82265.1:0.04536930)0.7500:0.01623217,MYSTI_04878_AGC46167.1:0.06190191)0.4240:0.01415879,(EJ065_3422_QAT84984.1:0.07790379,STAUR_4749_ADO72528.1:0.04317414)0.3400:0.00899444)0.9980:0.05700283,(SOIL9_10580_VTR96763.1:0.00074508,VT84_28470_AMV28372.1:0.01695450)1.0000:0.13382503)0.5780:0.00973621,Cabther_A1963_AEP12708.1:0.12904513)0.4860:0.01083695,(CA264_08465_ARS35469.1:0.07003531,PKOR_12020_AKD03718.1:0.07104329)1.0000:0.09135401)0.2260:0.01341051,HH216_10150_QJD81313.1:0.11281719)0.1700:0.01391691,(((((BK054_10215_APA92585.1:0.00000000,(E0Z07_09995_QBK76648.1:0.00000000,MYRA21_2170_AJA69300.1:0.00000000)0.6480:0.00000000)0.6480:0.00053469,MPR_0964_AJH14155.1:0.00386092)1.0000:0.05692259,(F0358_12405_QES93461.1:0.02729081,ORF01344_of_CP047050.1:0.02677641)0.6000:0.00565932)0.6920:0.01246799,KO02_19425_AIM38622.1:0.05659663)0.9200:0.02781456,VO54_01493_AJW62970.1:0.08270699)0.9980:0.07207443)0.2120:0.03457992)0.0580:0.01742840,((((AB849_001635_QBK12446.1:0.09405309,(((BHV55_06130_QIZ41268.1:0.00000000,CY96_04990_AHX17371.1:0.00000000)0.9560:0.01121625,((BT9727_1057_AAT61340.1:0.00000000,FPL01_25570_QHH91658.1:0.00000000)0.6180:0.00185697,(EGX95_04670_AYY25855.1:0.00000000,ORF01109_of_CP045533.1:0.00000000)0.6180:0.00253864)0.6060:0.00205835)1.0000:0.09698840,((EIM92_05900_AZK48879.1:0.06736912,(FFV09_00250_QDH19424.1:0.07159726,GYMC10_5981_ACX68186.1:0.10547494)0.5500:0.01858327)0.3760:0.01205128,(FLT43_22495_QDM45939.1:0.12191518,PC41400_05690_QAV17181.1:0.08168377)0.8100:0.03348567)0.3140:0.01456830)0.0900:0.00200525)0.1180:0.00744676,(BRLA_c045050_AIG28769.1:0.00496549,GOP56_15100_QIC06815.1:0.00384514)1.0000:0.08352395)0.0460:0.00410825,CEF21_06835_AZB42030.1:0.08775486)0.1000:0.01548072,Pjdr2_5886_ACT04490.1:0.11407716)0.8040:0.02885574)0.0880:0.05921019,(((((((((((A6035_14525_AWH93194.1:0.03923955,BN1051_02881_CEA09511.1:0.02881391)0.5400:0.01669224,((((AC20117_13325_AUI51636.1:0.05881557,ORF02266_of_CP046619.1:0.02342252)0.6580:0.01611836,(((E4K62_10590_QBR89093.1:0.01010446,F6J85_10350_QEW03464.1:0.00759511)0.9960:0.02965970,GFH29_17005_QGA08909.1:0.03424987)0.3840:0.00427539,NCTC2676_1_00480_VDR31215.1:0.06325344)0.2320:0.00581694)0.0940:0.00339139,Gobs_2125_ADB74810.1:0.03675947)0.1200:0.00563295,SAMN04488543_3713_SDT31918.1:0.04374319)0.2820:0.00756116)0.7640:0.01222763,ORF02653_of_CP033325.1:0.07677584)0.6760:0.01836521,((((BO218_00410_APF32845.1:0.02651409,FK523_08645_QKS87594.1:0.02755313)0.6780:0.01120403,C3E77_13985_AWB87608.1:0.03453284)0.6720:0.01103794,((BO226_20385_APE11263.1:0.00142441,IM25_06725_AOD21357.1:0.00297120)1.0000:0.04550102,NFA_55390_BAD60391.1:0.03216397)0.7960:0.02006755)0.7120:0.02147826,FVA74_07600_QEE61456.1:0.04900576)0.3660:0.00509594)0.3760:0.01211745,D806_061280_AWT57066.1:0.08009128)0.2880:0.00775434,((((((((A9R04_00090_APC33210.1:0.06356030,ACTIVE_5497_QKG23854.1:0.04766533)0.5000:0.01332088,ORF05259_of_CP041244.1:0.04230395)0.4180:0.01344902,(DKM19_16300_AWS42687.1:0.03443626,Sros_5497_ACZ88253.1:0.02893335)0.5200:0.01420673)0.1400:0.00378040,Tcur_2447_ACY98010.1:0.04281374)0.1100:0.00081813,ORF05136_of_CP032402.1:0.03492773)0.2640:0.00370495,EKG83_37060_QFZ22290.1:0.06557571)0.3460:0.01157797,BKM31_54275_AQZ69252.1:0.04012386)0.4500:0.01173492,(B9S66_20020_AWL34321.1:0.00000000,SFR_2482_ALM39097.1:0.00000000)1.0000:0.08655488)0.1580:0.00092204)0.7340:0.01950091,GBA65_00875_QIN77302.1:0.10440514)0.4320:0.01057181,((((((ABAZ39_13355_AIB12949.1:0.01970944,TSH58p_10305_AWJ83875.1:0.00695881)0.7840:0.01464106,(((BB934_15225_ANY79403.1:0.01428332,C4E04_00855_AWM85439.1:0.01238493)0.5880:0.00687192,(CNR27_07295_ATD67267.1:0.02542866,(CYG48_19110_AXV18476.1:0.02883776,(E5843_10095_QCO68025.1:0.00945272,ORF02092_of_CP035376.1:0.00824685)0.8360:0.01176073)0.4520:0.00745921)0.3180:0.00536797)0.2740:0.00479394,ORF00990_of_CP053087.1:0.04436098)0.2140:0.00026884)0.3580:0.00662569,ORF00505_of_CP030265.1:0.01830246)0.3300:0.00832802,ORF00526_of_CP036250.1:0.04232414)0.3240:0.00625100,E5225_08245_QCB93552.1:0.05194570)0.2520:0.00532869,E4191_21300_QDA36632.1:0.04991986)0.9860:0.05243471)0.2120:0.00238592,(((C6361_21090_AVT31558.1:0.00000000,C6W10_22670_AVT38775.1:0.00000000)0.9900:0.01702960,GA0070612_2346_SCE93968.1:0.03703762)1.0000:0.04114446,(GA0070609_0441_SCG37595.1:0.01687863,(GA0070610_0727_SCG14522.1:0.01939528,GA0070613_3021_SCG58886.1:0.02087861)0.9140:0.01013384)1.0000:0.05761850)0.9020:0.03715771)0.9020:0.04558005,((AS188_08650_ALU39807.1:0.04920097,ORF03585_of_CP014480.1:0.02355838)0.9700:0.04734661,((BLASA_3094_CCG03964.1:0.07440851,Kfla_0413_ADB29537.1:0.05163221)0.2560:0.00979529,((FSW04_08695_QEC47644.1:0.08650799,(MODMU_2078_CCH87513.1:0.03764358,SAMN04488544_3024_SDU98615.1:0.05898326)0.6880:0.01896711)0.2360:0.00527835,Krad_0865_ABS02353.1:0.07550463)0.3860:0.01430314)0.6140:0.01277697)0.9240:0.03060650)0.9720:0.03889572,(((((((AAW51_3443_AKJ30134.1:0.02397253,((EWM63_30030_QBE66683.1:0.01125364,EYF70_14585_QBI01943.1:0.01541461)0.7960:0.01106921,FCL38_04120_QCP09698.1:0.01135607)0.3800:0.00189635)0.6620:0.00852876,E1742_01265_QBQ34960.1:0.02194544)0.7960:0.01393125,C9I28_13810_AVR96648.1:0.01544181)0.7020:0.01991981,((AM586_00225_ALK94945.1:0.02714295,ORF03868_of_CP019038.1:0.01313094)0.9540:0.02705554,HH212_09150_QJE00171.1:0.04702470)0.6380:0.01718234)0.6400:0.01601304,((CTJ15_07260_ATR20125.1:0.00000000,FOB66_11940_QET93442.1:0.00000000)1.0000:0.06118548,RC1_2172_ACI99559.1:0.10546996)0.6340:0.01741337)0.5800:0.00776308,(((((((B2G69_23615_ARO56851.1:0.00000000,Mchl_3534_ACK84354.1:0.00000000)0.6280:0.00301372,FVA80_02640_QEE38030.1:0.00138189)0.6840:0.00648660,DK427_21635_AWN38016.1:0.00234352)0.5140:0.00567056,((Mrad2831_0632_ACB22643.1:0.00237749,ORF00888_of_CP017640.1:0.00201812)0.9940:0.01696978,Y590_15670_AMB46363.1:0.01201534)0.1540:0.00103112)0.5080:0.01084963,E8E01_15855_QDI81813.1:0.01497989)0.3140:0.00451666,M446_3285_ACA17690.1:0.03059321)0.2580:0.00482542,((DK412_23290_AWN54180.1:0.01411869,DK419_11735_AWN46899.1:0.01254956)0.9340:0.02862706,Mnod_5249_ACL60095.1:0.02145210)0.4040:0.01389334)0.9940:0.05881247)1.0000:0.08291446,((((AB849_003765_QBK14524.1:0.06228466,((((((ATY39_06595_AMW99157.1:0.02153633,((((BT9727_2914_AAT60231.1:0.01218785,(EGX95_14135_AYY27633.1:0.00000000,ORF02653_of_CP045533.1:0.00000000)0.8560:0.00551173)0.9920:0.02131678,BkAM31D_22315_ARK32371.1:0.00782942)0.7480:0.01130735,EIM92_16590_AZK47567.1:0.01807300)0.3860:0.00362500,CFK40_12655_ASN05799.1:0.02975236)0.1800:0.00378924)0.2180:0.00487797,GZ22_07645_AIF66519.1:0.01869265)0.3240:0.00605337,(SSIL_2312_BAK16735.1:0.02432509,(SporoP17a_00690_ARF18759.1:0.01134121,(SporoP33_00580_ARD49573.1:0.00526661,SporoP37_00985_ARK26119.1:0.00000000)1.0000:0.01538657)0.9980:0.03989288)0.1240:0.00262123)0.4500:0.00528167,D0S48_01935_QEY19554.1:0.03455748)0.3780:0.01089187,(((AUC31_12620_ALS75988.1:0.00000000,BBI15_09700_ANU20470.1:0.00000000)0.6200:0.00252790,CW734_15800_AUD15382.1:0.00186772)1.0000:0.02272249,ORF00516_of_LR698965.1:0.01764194)0.7760:0.01894604)0.2780:0.01569589,B0X71_16215_AQQ54494.1:0.04446721)0.2200:0.01398669)0.9780:0.03970038,((((CIG75_09605_ASS75211.1:0.07436815,PC41400_09415_QAV17873.1:0.06167265)0.6200:0.02060744,GYMC10_6004_ACX68209.1:0.05513625)0.3160:0.00663736,SAMN05444162_1268_SDS34230.1:0.05892806)0.4200:0.03028451,GI584_06855_QGH33754.1:0.09930388)0.0600:0.01372004)0.0220:0.01797436,FN924_17365_QDP41785.1:0.10128530)0.0060:0.01121296,((((((((((((AM218_10575_ALD21570.1:0.02253622,ORF02556_of_CP040936.1:0.02231434)0.5100:0.00654123,(AUC43_07105_ALW84877.1:0.02824115,(FHG12_18405_QDA61948.1:0.01151540,ORF04189_of_CP037922.1:0.01515285)0.8520:0.01249195)0.5680:0.00915055)0.3200:0.00551701,ORF02724_of_CP044285.1:0.03182314)0.4280:0.00742555,D3Y59_04250_AYA36343.1:0.03516834)0.5260:0.00768883,((((((CA264_14070_ARS36470.1:0.00899250,(ORF03519_of_CP048106.1:0.00409167,PKOR_03420_AKD02353.1:0.00471896)0.6860:0.00430176)0.5060:0.00470516,D770_09120_AHM60081.1:0.02102935)0.3740:0.00158353,ORF04120_of_CP047984.1:0.01459540)0.8900:0.01307228,ORF02982_of_CP014766.1:0.04387982)0.3920:0.01350572,((DC20_15655_ALJ01502.1:0.02570429,TH63_10920_AKQ46036.1:0.01914628)0.6560:0.01423227,TH61_00310_AMM49928.1:0.01512153)0.6320:0.02362351)0.2340:0.00181266,FSB75_11565_QEC56505.1:0.06327435)0.3060:0.01197503)0.3060:0.01279513,ORF02641_of_CP037755.1:0.09564618)0.0880:0.00747452,(((((((AOX59_12325_ALX49307.1:0.05568366,ORF01307_of_CP033046.1:0.01707569)0.3980:0.00323875,((BME96_01445_APC46935.1:0.00000000,X953_02085_AIF42221.1:0.00000000)1.0000:0.01951510,OB0435_BAC12391.1:0.01620298)0.5360:0.00612741)0.7040:0.01105580,((C1N55_17445_QCR33809.1:0.02087739,(CUC15_01960_AXI07820.1:0.00000000,ORF00414_of_CP025019.1:0.00000000)1.0000:0.01939651)0.7540:0.00965384,ORF03168_of_AP018335.1:0.03358974)0.7040:0.01176224)0.5740:0.01555525,(((((AR327_06645_AMO32161.1:0.00000000,HR49_04130_AJK86434.1:0.00000000)0.9960:0.01917606,(((C3943_22875_AVK86141.1:0.00405584,GDS87_20415_QGG53122.1:0.00918938)0.4620:0.00361788,T479_19825_AHN23251.1:0.00969623)0.4820:0.00537147,LBYS11_19340_AUS88330.1:0.01022000)0.4180:0.00092764)0.9880:0.02902330,AZE41_07105_AMQ05699.1:0.04755735)0.1380:0.00146080,(CSE16_18795_ATP41904.1:0.02258656,DCE79_16065_AWE08778.1:0.04078305)0.6220:0.01292299)0.1800:0.00938790,D0S48_16085_QEY22064.1:0.04346920)0.2900:0.00915995)0.4100:0.00658126,((CFK37_00150_ASK60729.1:0.05450015,FLT43_03585_QDM47116.1:0.04696931)0.8400:0.01669212,DOZ91_17375_AZV62153.1:0.05613247)0.3920:0.00526244)0.6140:0.01908465,DT065_02545_AXF57833.1:0.07533977)0.1440:0.00669752,(((((BA6348_14905_QAV13938.1:0.01565310,(BP422_10480_ASJ53926.1:0.00674709,FPS98_08515_QDS34025.1:0.01542677)0.9960:0.02040939)0.9560:0.02324010,(ORF01323_of_CP040441.1:0.03313807,SB24_10775_AJC25609.1:0.07808757)0.8580:0.02284439)0.3440:0.00894505,(ET464_09465_QAY66598.1:0.03963052,Pjdr2_1443_ACT00118.1:0.04738086)0.6740:0.01864186)0.0880:0.00531045,((Deide_2p00330_ACO47688.1:0.04320626,((HH216_00765_QJD81195.1:0.02363487,Slin_2900_ADB38913.1:0.03043235)0.6320:0.01020187,SD10_15525_AKD56095.1:0.04510467)0.6360:0.00989337)0.6700:0.01697094,Deima_0666_ADV66323.1:0.07449874)0.1160:0.00637095)0.0200:0.00384865,(EAV92_18080_AYQ75719.1:0.02760433,FFV09_03615_QDH20028.1:0.02184395)0.9960:0.04124695)0.0140:0.00543672)0.0060:0.00368951)0.0020:0.00871324,(FLA_0896_BAV04896.1:0.05057267,GWR21_27545_QHS63206.1:0.04123488)0.9960:0.04961052)0.0020:0.00065054,((DAAJ005_09385_QFP76644.1:0.07395728,ORF03388_of_CP026518.1:0.05208345)0.6200:0.02299639,Hsw_0762_AHJ96357.1:0.07044768)0.1880:0.01511329)0.0120:0.00802573,((DXG80_06205_QEM71393.1:0.04484599,Deipr_2034_ADY27165.1:0.04216539)0.9900:0.03045355,Dgeo_2728_ABF44161.1:0.04464955)0.7700:0.02950020)0.0240:0.02081847,(COO91_00221_AUB34401.1:0.06281566,(Glo7428_4590_AFZ33026.1:0.03404421,(NIES4073_38350_BAZ22947.1:0.00235494,SAMD00079811_66810_BAY49052.1:0.00204067)1.0000:0.04838273)0.5100:0.00733212)0.9900:0.07137286)0.0160:0.00169162,STAUR_7900_ADO75655.1:0.12411624)0.0060:0.02015469)0.7400:0.01524661)0.7820:0.01990666)0.9980:0.09095251)0.0120:0.02006541,((((A7982_12378_APR87029.1:0.18795207,(((AZE41_21375_AMQ08281.1:0.08641065,((GYMC10_3205_ACX65459.1:0.12306316,Pjdr2_2987_ACT01634.1:0.08053579)0.5520:0.01686605,(ORF02395_of_CP033046.1:0.09785064,PC41400_18260_QAV19498.1:0.08447092)0.3720:0.01165819)0.1820:0.00379399)0.4300:0.02975515,(C1N55_20200_QCR34297.1:0.07006250,OB2782_BAC14738.1:0.07607940)1.0000:0.10134943)0.1940:0.00472731,(((BHV55_14960_QIZ42922.1:0.00000000,CY96_13890_AHX19041.1:0.00000000)1.0000:0.02620409,(BT9727_2764_AAT61480.1:0.01456029,((EGX95_13525_AYY27517.1:0.00000000,ORF02547_of_CP045533.1:0.00000000)0.9580:0.01217163,FPL01_07210_QHH88601.1:0.00552794)0.9460:0.01231833)0.7300:0.01001495)0.9940:0.04687541,FSZ17_20655_QED49479.1:0.08377004)0.9340:0.04463468)0.5120:0.02025851)1.0000:0.23866737,((JBW_04003_AJQ29340.1:0.05702947,SPTER_40380_QDR82610.1:0.05911018)0.7160:0.02420139,UFO1_1192_AIF50747.1:0.06172374)1.0000:0.16863305)0.4480:0.03134302,(((C3495_03490_AWZ47931.1:0.10780609,CP523_14300_AYE35509.1:0.19164083)0.5440:0.04351861,U729_265_AIY83194.1:0.17753043)0.2260:0.01902108,Cphy_0893_ABX41278.1:0.17896460)0.2340:0.02563161)0.1820:0.01374376,U729_276_AIY83785.1:0.29951773)0.9620:0.05768232,((((((((((((A6K25_07335_ANB21106.1:0.00000000,AVL56_17125_AMJ95863.1:0.00000000)0.6660:0.00170276,AV940_17090_AMJ92046.1:0.00269285)0.9920:0.01602553,(D1814_10310_AXT40795.1:0.00394233,EP13_16490_AIG00155.1:0.00045328)0.9700:0.01076690)0.9240:0.01774847,D0Y50_12085_AXR07022.1:0.03592056)1.0000:0.03638521,(FX988_01617_QHJ11388.1:0.00403687,Glaag_3302_AEE24236.1:0.00477376)1.0000:0.06409972)1.0000:0.08763416,(((BFX80_06785_AOM02907.1:0.03963286,(ORF00501_of_CP047970.1:0.01220032,ORF02384_of_CP047025.1:0.01446792)0.7840:0.01041354)1.0000:0.05317208,ORF02386_of_CP047025.1:0.07406107)0.8840:0.03422603,JT25_013190_AMK77423.1:0.10992783)0.9900:0.04346034)0.9580:0.04466126,(BMS_0880_CBW25771.1:0.20464167,((BSY17_1389_AOF98092.1:0.08629783,NX02_12295_AHE54160.1:0.10660583)0.8260:0.02204422,TS85_02270_AJP70896.1:0.09604675)1.0000:0.09192351)0.6280:0.02988275)0.1100:0.00501033,((((((((((((AAZ33_07050_AKR77469.1:0.00000000,(ETEE_3339_AIJ09761.1:0.00000000,QY76_13115_AKM48136.1:0.00000000)1.0000:0.00000000)0.8780:0.00612032,ETAE_1368_ACY84209.1:0.00269031)0.9940:0.02818056,AV903_15125_AXF77051.1:0.03079466)0.6720:0.01672534,CKQ53_01170_AXW85728.1:0.03870469)0.2740:0.00330798,(((((CVE23_17130_ATZ95542.1:0.00221215,(HAT92_03276_QKO19312.1:0.00000000,ORF04154_of_CP023484.1:0.00000000)0.9400:0.00218346)0.6380:0.00329143,(Dd1591_0973_ACT05846.1:0.01074691,ORF04035_of_CP023467.1:0.00695266)0.1820:0.00113338)0.1860:0.00247129,DZA65_03401_AYC20260.1:0.01309499)0.3040:0.00368019,(Dpoa569_0003105_QDX31124.1:0.00960165,W909_04405_AJC65361.1:0.00364358)0.8900:0.01749813)0.4520:0.00353351,DAQ1742_00941_SLM61993.1:0.02332820)0.7800:0.01859217)0.2660:0.00340193,EH207_08740_QCR10319.1:0.04506515)0.7440:0.02581384,(((((((((AC028_04165_AMV06124.1:0.00785488,(AC801_19980_AZU32071.1:0.00000000,ORF00632_of_CP014347.1:0.00000000)0.5160:0.00095575)0.4680:0.00262535,C7V42_20575_AVQ08636.1:0.00178975)0.4780:0.00370943,BER92_18515_AOD16301.1:0.00958492)0.3400:0.00038722,(AKJ12_21260_AKU52025.1:0.00473096,DYQ48_20925_QEW17061.1:0.00000000)0.5240:0.00292398)0.9180:0.01583529,FD63_01475_AKK66258.1:0.02069177)0.4900:0.00616805,(((Aave_3137_ABM33701.1:0.00232271,C8232_06085_AVS95876.1:0.00648792)0.8600:0.00856278,C8240_09430_AVS74214.1:0.00920576)0.9720:0.02388673,XALC_2991_CBA17468.1:0.04252507)0.7360:0.01355746)0.8020:0.01674487,NCTC10937_05258_SQG01037.1:0.04397885)0.6640:0.01734947,((C0058_28180_AUO25667.1:0.00219960,(CI807_02120_ASV35023.1:0.00000000,CLM72_24195_AVJ24648.1:0.00000000)1.0000:0.00219601)0.9960:0.01854242,(EPZ47_25675_QBZ91936.1:0.02021447,FFH90_026700_QDV97702.1:0.02005943)0.7820:0.01323292)0.8400:0.02415928)0.2280:0.00457513,C1896_03925_AZZ44138.1:0.07369564)0.1540:0.00411132)0.4460:0.01232833,(CLM72_13730_AVJ22733.1:0.08586534,DVB73_04710_AXM95155.1:0.10703833)0.5000:0.01874403)0.3400:0.00260331,(BAV0445_CAJ48050.1:0.03959714,SAMEA3906487_01640_SAI69077.1:0.02845632)1.0000:0.07277451)0.8460:0.03296000,(E05_00670_BAN94833.1:0.10566426,EM595_3189_CUU25420.1:0.08723941)0.9620:0.03435912)0.8020:0.03392668,EJO50_05410_AZN35966.1:0.14942833)0.7000:0.03082334,((((((ATY27_03070_ALZ74836.1:0.05469566,ORF03937_of_CP034683.1:0.10165041)0.8800:0.03788230,((((B0W48_02980_AQP98850.1:0.02285540,D172_017965_ALQ09978.1:0.01741849)0.9500:0.02182396,(PARC_b0297_ATC88519.1:0.00252706,PSHAb0205_CAI89248.1:0.00186855)1.0000:0.05488943)0.9980:0.08227933,MVIS_2364_CED60311.1:0.08151656)0.6540:0.03481238,(((D0812_26150_AYO17833.1:0.05544121,FORC53_3245_AXX61584.1:0.04602825)0.4400:0.00431384,EN12_07695_AKO75122.1:0.03680521)0.9220:0.02700864,(ORF03751_of_CP037952.1:0.06838435,Swoo_3394_ACA87662.1:0.04775530)1.0000:0.06874805)0.9200:0.03993222)0.3200:0.01270577)0.2220:0.01811211,(BTJ40_01740_AWF79654.1:0.02314291,(FIU95_01505_QFT53256.1:0.02530125,GL2_10280_BBM00954.1:0.03340635)0.5060:0.00395530)0.9960:0.09037738)0.3060:0.02111078,((BTI_4693_AGK50134.1:0.16851871,(CFU_1456_AEK61288.1:0.07101166,CPter291_2466_AMP14723.1:0.04512799)1.0000:0.06711439)0.5620:0.01984898,((CDC46_25630_AST35403.1:0.11049220,((CNO08_19495_ATE73351.1:0.01676966,LG3211_4139_ALN93075.1:0.01894842)1.0000:0.07084882,LA76x_0529_ALN78690.1:0.10425239)0.8420:0.02810831)0.3040:0.01547085,(CR152_23535_ATQ77156.1:0.11102513,(DKK66_17575_QBJ79715.1:0.03861390,(DLM_1748_BBF85364.1:0.02871081,ORF03750_of_CP039731.1:0.02073746)0.9380:0.02851574)1.0000:0.07805171)0.4460:0.01277537)0.3320:0.01827941)0.1540:0.00377658)0.1420:0.00885509,(DOM24_13910_AWV87622.1:0.05966093,(EG365_07565_AYX92563.1:0.00926773,FPL17_14785_QHH98738.1:0.01740052)1.0000:0.05804571)1.0000:0.14104753)0.1920:0.01388815,((((C9I28_04245_AVR99036.1:0.01569116,E1742_13610_QBQ37093.1:0.01097708)1.0000:0.04764754,(EWM63_15680_QBE67298.1:0.01028208,(EYF70_00880_QBI04757.1:0.00438937,FCL38_17670_QCP14777.1:0.01778449)0.9140:0.01208149)1.0000:0.04590786)0.4700:0.00506644,HH212_18250_QJE03443.1:0.06921445)1.0000:0.07491172,(CH06BL_48130_BBH15565.1:0.00000000,D1345_23420_AXT48928.1:0.00000000)1.0000:0.13673602)0.9960:0.07549838)0.1400:0.01370781)0.1740:0.01402042)0.2540:0.02626744,(((((AQ611_03170_AOK28577.1:0.04227533,(ORF01464_of_CP020737.1:0.00301145,WI31_10655_AOI69981.1:0.02365680)1.0000:0.04106406)0.6540:0.01680856,WT74_06400_AOK52373.1:0.04990462)0.7640:0.02221417,((BCAM0931_CAR54788.1:0.03979480,BTO02_05440_APR37442.1:0.05683204)0.6800:0.01633550,CJU94_34215_ASW03591.1:0.07140451)0.2780:0.00748116)0.5820:0.02004334,GJA_2091_CDG82726.1:0.11277481)1.0000:0.11231877,SAMN05444321_5463_SHM17095.1:0.16371694)0.8060:0.05425470)0.0660:0.02790322,((E3E11_03000_QDH15005.1:0.08895307,E3E12_03230_QDH14334.1:0.12003673)0.9520:0.04533439,FAI40_05385_QCE35753.1:0.13786988)1.0000:0.15942309)0.0580:0.03237745,AWN65_03965_AMA48675.1:0.22666089)0.0600:0.05510471,((((((((((A0126_05945_ASI35128.1:0.03026542,(EAT1b_1828_ACQ70754.1:0.01657319,ORF02657_of_CP040676.1:0.02827738)0.5060:0.00369671)0.9880:0.03377091,((BHV55_04465_QIZ40955.1:0.00000000,(BT9727_0752_AAT62454.1:0.00480325,CY96_03505_AHX17105.1:0.00000000)0.8060:0.00020386)0.9200:0.00437110,FPL01_24100_QHH91411.1:0.00888881)1.0000:0.05015295)0.4660:0.01124371,((BHM04_10005_ATD31502.1:0.00000000,CA207_01150_ARQ03394.1:0.00000000)0.9800:0.01307340,EST43_00500_QCT73794.1:0.00462617)1.0000:0.05986984)0.3160:0.01300118,ATY39_06480_AMW99135.1:0.24124447)0.3040:0.02262331,(((((((((A21D_01786_AUJ24867.1:0.00690859,ORF02988_of_CP033048.1:0.00190204)1.0000:0.02680254,BKP57_09005_API91958.1:0.02287008)0.9320:0.05083871,(CUC15_03590_AXI08104.1:0.04074052,OB3262_BAC15218.1:0.07539913)0.7580:0.01917249)0.0980:0.01034162,JMA_34170_AJD92734.1:0.07232361)0.0020:0.00544098,AAV35_009035_AKG04931.1:0.10211379)0.0000:0.00674282,(((((((ABE41_020035_ANX14311.1:0.00454764,ABE65_020865_ANC79122.1:0.00426299)0.9920:0.02896976,((CEH05_19525_ASF41234.1:0.02063300,HLI_12985_QAS53038.1:0.01964090)0.5680:0.00655083,HM131_02510_ARI75767.1:0.02976423)0.8600:0.01591449)0.3680:0.00831321,((((BME96_17570_APC49896.1:0.01384513,X953_18095_AIF44806.1:0.01733780)0.9960:0.02647302,D0S48_14365_QEY21764.1:0.05457402)0.3160:0.00490557,((CFK37_07085_ASK61939.1:0.02043286,CFK40_02455_ASN03941.1:0.01075007)0.9960:0.03558066,GI584_22685_QGH36689.1:0.02869067)0.3560:0.00773602)0.3080:0.01475390,CEF21_04190_AZB41561.1:0.04002537)0.0780:0.00360082)0.0920:0.01297655,(E2636_00070_QBP39645.1:0.07278055,SSIL_0912_BAK15335.1:0.06829804)0.2120:0.00696825)0.0000:0.00534010,(AZE41_05625_AMQ05435.1:0.04210110,(DV702_12665_AXI00494.1:0.00954671,(SporoP33_08285_ARD48224.1:0.00000000,SporoP37_08740_ARK24741.1:0.00000000)1.0000:0.01712154)0.9780:0.02442757)0.7620:0.02055469)0.0000:0.00440407,((((((AR327_21775_AMO34873.1:0.00227903,HR49_19785_AJK89228.1:0.00211658)0.9980:0.01945244,((C3943_04705_AVK86909.1:0.00000000,GDS87_03995_QGG50151.1:0.00000000)0.9980:0.01920945,LBYS11_03705_AUS85489.1:0.01197348)0.4500:0.00305826)0.4400:0.00339015,T479_03755_AHN20672.1:0.02706819)0.9520:0.02859646,CSE16_08460_ATP40079.1:0.04763099)0.6760:0.00972956,AZE41_06280_AMQ05554.1:0.06252075)0.3640:0.01057264,SB24_10665_AJC25587.1:0.05400629)0.2240:0.01402627)0.0000:0.00741036,SporoP33_00245_ARD46817.1:0.09785534)0.0000:0.01586790)0.0040:0.00631088,((((AJGP001_14665_AQU80447.1:0.00000000,AUO94_02890_ALS77653.1:0.00000000)1.0000:0.01680767,BBH88_06155_ANU09909.1:0.02804289)0.4000:0.00132816,BCM40_02490_ANU22279.1:0.01426330)1.0000:0.04294210,(((AUC31_13375_ALS76121.1:0.00583188,BBI11_14550_ANU18187.1:0.01186770)0.7020:0.00342773,BBI15_08925_ANU20330.1:0.01890541)0.9140:0.01008693,CW734_14980_AUD14731.1:0.01688384)0.9980:0.04055630)0.8180:0.04240626)0.0020:0.00877757,(Dhaf_1029_ACL19089.1:0.15038833,(ORF01714_of_CP033046.1:0.06684168,katB_BAC14615.1:0.09981376)0.8100:0.02818944)0.8040:0.04211782)0.0000:0.00330190,((((((AAT16_12015_AKG74852.1:0.11914852,DT065_05675_AXF57882.1:0.11170007)0.3040:0.00875184,((AOX59_00760_ALX47256.1:0.06825126,((Amet_0511_ABR46738.1:0.03313740,BJL90_17400_AOY77473.1:0.02557020)0.9240:0.01988800,ORF01931_of_CP040441.1:0.05953884)0.8400:0.02860898)0.6240:0.02758591,E2C16_08905_QBQ05779.1:0.08047789)0.0760:0.01059040)0.0360:0.00855241,((DOZ91_16165_AZV61944.1:0.06984075,(GYMC10_3638_ACX65873.1:0.03661400,PC41400_16380_QAV19171.1:0.03143947)0.9660:0.03218595)0.4400:0.01706141,SAMN05444162_2536_SDS89097.1:0.08984029)0.2200:0.01904581)0.0080:0.00725968,ORF01577_of_CP022121.1:0.11129044)0.0040:0.00548942,((((AR327_05610_AMO31989.1:0.01354340,HR49_02990_AJK86246.1:0.00415618)0.9820:0.00961015,LBYS11_20390_AUS88500.1:0.01726848)0.9960:0.02946023,(BN1050_01075_CEA01933.1:0.03967982,C1N55_15615_QCR34528.1:0.04733155)0.6280:0.01434541)0.6740:0.01815741,(DCE79_07325_AWE07204.1:0.06342591,SSIL_2543_BAK16966.1:0.05765202)0.9300:0.02610996)0.6880:0.02030589)0.0040:0.00502859,((EQM13_00745_QAT60200.1:0.02773807,Sgly_1406_ADY55709.1:0.05927331)0.9200:0.02173442,SPTER_07480_QDR79473.1:0.04609367)0.8480:0.05007694)0.0000:0.00996373)0.0480:0.00821883)0.0560:0.01197507,(((AOB58_1643_ANK38445.1:0.02034773,BJG88_12980_AWI45573.1:0.01992616)1.0000:0.05085804,NCTC12101_02142_SQJ17056.1:0.08794821)0.5080:0.01369306,(BI283_01265_AVO06191.1:0.02836236,(SAMEA4384060_00320_SNU97388.1:0.01262791,SCA_2210_CAL29112.1:0.01404034)0.9960:0.02870992)0.9960:0.04791669)0.9860:0.06478835)0.0680:0.02751600,NCTC13079_01299_VEJ36104.1:0.18848446)0.0120:0.01012059,(((AOX59_12575_ALX50633.1:0.08081257,DT065_05605_AXF55545.1:0.09625963)0.8520:0.02495043,SporoP17a_04825_ARF18825.1:0.09551789)1.0000:0.12259500,(((ATY39_05130_AMW98888.1:0.06681528,SporoP17a_12620_ARF18045.1:0.06421298)0.7820:0.01922752,(ATY39_12445_AMX00155.1:0.06526943,(BME96_04855_APC47539.1:0.01429987,X953_05695_AIF42799.1:0.02597403)0.9980:0.04064671)0.9780:0.04328229)0.6020:0.02428991,(E2C16_15355_QBQ06921.1:0.10129970,SporoP17a_06490_ARF16957.1:0.08102186)0.5300:0.01677317)1.0000:0.10571591)1.0000:0.11882448)0.0800:0.03496893,((((((((((((((((((((A0256_12785_AMR32235.1:0.04907693,(DEO27_008005_QEM09966.1:0.00000000,HYN43_029470_AYL99149.1:0.00000000)1.0000:0.04273062)0.4120:0.01366476,(AO058_12140_APS39583.1:0.01455273,SAMN05878281_1807_SHM74560.1:0.00762113)0.9980:0.04923060)0.1320:0.00393379,(AY601_2180_AMP99080.1:0.01876924,BFS30_09655_AOM77408.1:0.01694884)0.9900:0.05056116)0.0240:0.00572189,((AAW31_07035_AKH37621.1:0.07409185,(CK934_08610_ASZ11019.1:0.04951598,Solca_1523_AFD06596.1:0.06170965)0.7780:0.02675976)0.0900:0.00694573,Phep_3261_ACU05456.1:0.06998671)0.0140:0.00102346)0.0000:0.00519710,(((((((AQ505_10720_ALL05927.1:0.03286697,Pedsa_1164_ADY51732.1:0.04462053)0.2120:0.00300828,BN1088_840001_CDT32459.1:0.02395951)0.1140:0.00304146,Sph21_5077_ADZ81567.1:0.02518516)0.1060:0.00149281,((G6053_14385_QIH33998.1:0.00999285,ORF03536_of_CP021381.1:0.00325237)0.6480:0.00360554,NCTC11429_00262_VTR28721.1:0.01644010)0.6500:0.01106662)0.3880:0.00790171,((Cpin_2389_ACU59880.1:0.01683002,GWR21_27190_QHS63138.1:0.00983822)0.9760:0.01906392,FSB84_27370_QEC45229.1:0.05222669)0.6580:0.01441792)0.2080:0.00826999,(((((CA265_12385_ARS40411.1:0.02076841,FFJ24_016250_QDW26283.1:0.01950549)0.3060:0.00292774,ORF03651_of_CP031708.1:0.01721963)0.5440:0.01325547,EA772_14535_AZI26495.1:0.02768415)0.3600:0.00066599,ORF04629_of_LR597066.2:0.03393286)0.3880:0.00810088,FLA_1796_BAV05784.1:0.02452399)0.4120:0.01638356)0.1100:0.00293812,Dfer_5573_ACT96763.1:0.04914366)0.1500:0.01972118)0.0040:0.00160522,(((((B0M43_0019590_QDW22225.1:0.00603219,GIY83_06095_QGK73647.1:0.00721304)0.9840:0.02048512,CHU_2836_ABG60084.1:0.02695949)0.8620:0.02132504,HYN49_13290_AWI26792.1:0.05312843)0.3380:0.00812982,Halhy_5666_AEE53489.1:0.06488731)0.2100:0.00255396,HYN59_16315_AWH86574.1:0.05915879)0.2140:0.01158048)0.0020:0.00673600,VT03_31355_AMV22434.1:0.08273585)0.0000:0.00887826,(((A0257_04865_AMR26503.1:0.04945670,ORF03185_of_CP044285.1:0.05687895)0.8960:0.04297167,(((((A6C57_05120_ARK09763.1:0.02841677,EXU85_27640_QDK82179.1:0.01643380)0.5020:0.00381893,SD10_20410_AKD56921.1:0.03713632)0.5060:0.00752948,CWM47_21885_AUD04258.1:0.03708572)0.7140:0.01702773,Slin_4346_ADB40328.1:0.02717159)0.5520:0.01087120,(FHG12_13560_QDA61068.1:0.05143589,Hsw_2903_AHJ98498.1:0.07959237)0.4900:0.01565931)0.2500:0.01000986)0.3240:0.02319653,FK178_03805_QED36888.1:0.09848835)0.0020:0.00287823)0.0060:0.00540412,(((((A0O34_20820_ANF52807.1:0.01130179,EG348_17530_AZA54669.1:0.01087207)0.6160:0.00355428,EB354_08835_AZB29350.1:0.00754270)0.9980:0.03088554,EB354_03935_AZB28482.1:0.05469602)0.3040:0.00387079,((ATE47_07245_ALR30330.1:0.04118054,OK18_17155_AKK75004.1:0.03157881)0.7260:0.01287996,EG348_13285_AZA53904.1:0.04259415)0.6620:0.01160061)0.7100:0.02163172,A8C56_07760_ANH83780.1:0.07361533)0.2100:0.01476693)0.0260:0.00636749,((((((((((Aeqsu_3128_AFL82563.1:0.03170256,(BN863_18420_CDF79554.1:0.01761150,FNB79_11035_QDO94475.1:0.02266240)0.6360:0.01858905)0.1660:0.00440755,ZOBELLIA_3559_CAZ97697.1:0.02375325)0.1020:0.00827506,(Celal_3574_ADV50835.1:0.01613466,M667_14570_AIY14311.1:0.01504826)0.8180:0.01488840)0.0480:0.00199713,(D1013_00260_AYN65923.1:0.02180091,D1013_08825_AYN67457.1:0.03690669)0.7020:0.01542520)0.0340:0.00152108,CJ739_211_AXP79311.1:0.04017639)0.0440:0.00387835,((((BTR34_17510_APQ19008.1:0.01252865,(SAMN05192545_1390_SDS43294.1:0.00241057,YQ22_17570_APA65955.1:0.00198504)0.7920:0.00521027)0.9040:0.01733744,Oweho_1380_AEV32377.1:0.03491464)0.4020:0.00995001,((LPB03_03010_AOW16498.1:0.02075038,ORF01692_of_CP053351.1:0.02410019)0.4440:0.00772411,Lacal_2494_AEH02335.1:0.02636723)0.3760:0.00944509)0.1420:0.00663593,CA2559_11433_EAP86645.1:0.04553054)0.1040:0.01095735)0.2920:0.00832980,ORF01858_of_CP039456.1:0.04617420)0.2180:0.00431112,(CA2015_4823_AKP54146.1:0.01646710,Cycma_4994_AEL28678.1:0.02380680)0.9280:0.02592344)0.6580:0.01281125,((((GFO_2653_CAL67609.1:0.00184337,SAMN04488553_2717_SDS63376.1:0.00255224)0.9620:0.00915326,SAMN04487764_0682_SDR79443.1:0.01306998)0.6380:0.00423787,SAMN04488552_2152_SDS11760.1:0.01813590)0.9860:0.02353973,(GRFL_3355_APU70079.1:0.02995579,ZPR_0374_ADF50733.1:0.03341383)0.6360:0.01034357)0.8700:0.03010481)0.8460:0.02758176,(DN752_18820_AWW32022.1:0.09183270,SAMEA4412677_00476_SNV35954.1:0.08001756)0.2160:0.00989521)0.2460:0.01573559)0.0420:0.00491722,((EIB73_04025_AZI32400.1:0.00463678,NBC122_01922_QBO58730.1:0.00860844)1.0000:0.04206124,FIC_02081_ACU08518.1:0.06254178)0.9180:0.04652423)0.1040:0.01369243,(((((((AX767_12440_AMM25081.1:0.02375586,C4F17_16200_AVQ82369.1:0.01196222)0.7140:0.00893099,(H4CHR_05628_VTU40895.1:0.00500052,H6CHR_05181_VTU38277.1:0.02166773)0.9720:0.02338743)0.4480:0.00745657,VAPA_1c05820_AGU47712.1:0.03245954)0.5480:0.00659546,VAR608DRAFT_7088_SCK61414.1:0.04519091)0.8180:0.02188326,((Bpro_2453_ABE44372.1:0.04459367,(DT070_16510_AYQ29478.1:0.00000000,F7R28_14080_QGJ19405.1:0.00000000)1.0000:0.03289383)0.2980:0.00464283,Pnap_1993_ABM37302.1:0.09014795)0.7200:0.02316925)0.4940:0.00693383,RD110_04500_APW36559.1:0.06671344)0.7900:0.02457865,ORF01224_of_CP037755.1:0.11730160)0.0580:0.00671796)0.0120:0.01082834,(((((A176_000716_AKQ63804.1:0.02549874,(BHS06_29285_QDE92744.1:0.01432796,MYMAC_005931_ATB50276.1:0.00784590)0.9640:0.01749227)0.9320:0.02056804,MFUL124B02_35520_AKF83528.1:0.05023632)0.9940:0.05530230,(((AA314_05114_AKJ03488.1:0.03578644,(CYFUS_006980_ATB41514.1:0.05036351,MEBOL_005618_ATB32142.1:0.04144404)0.3920:0.00293452)0.7120:0.02357640,(CMC5_017120_AKT37571.1:0.09720143,STAUR_4181_ADO71963.1:0.07987077)0.1540:0.00402363)0.2120:0.01229935,EJ065_1039_QAT82644.1:0.07206541)0.5280:0.02460294)0.1420:0.01224046,(((A7982_11648_APR86299.1:0.10544342,SOCE26_039630_AUX42530.1:0.10896645)0.2640:0.02543032,((((((CA264_04825_ARS34817.1:0.03475430,PKOR_17270_AKD04526.1:0.02395330)0.7540:0.01594418,ORF04276_of_CP014766.1:0.03695145)0.5560:0.00758044,TH63_03760_AKQ44942.1:0.06253844)0.4860:0.00917333,D770_03590_AHM58985.1:0.08209864)0.9520:0.02967682,(EPA93_01035_QBD74649.1:0.11051617,clem_01355_ASQ44837.1:0.12587260)0.2300:0.00748019)0.1640:0.01130427,ORF02031_of_CP026516.1:0.06859222)0.2300:0.01422531)0.0340:0.00548969,Y958_29490_ASG25424.1:0.10899255)0.0120:0.01526110)0.0080:0.00838190,((Cha6605_3906_AFY94872.1:0.07233185,(NIES2098_20230_BAY08862.1:0.01672705,(NIES2100_46010_BAY24804.1:0.01933717,(NIES37_26550_BAY98703.1:0.00000000,NIES50_60090_BAZ77380.1:0.00000000)1.0000:0.01638091)0.3960:0.00113199)0.9320:0.01982421)0.9980:0.05293263,((NIES4071_41100_BAZ12280.1:0.00000000,NIES4105_41040_BAZ58426.1:0.00000000)1.0000:0.03563783,NIES4101_44780_BAZ38539.1:0.05137355)0.9840:0.03108326)0.9360:0.05071240)0.0020:0.00976390)0.0000:0.00255892,Dhaf_1646_ACL19692.1:0.15578711)0.0000:0.00149661,(((DFI_04490_ASN80363.1:0.10646250,Deipr_2053_ADY27184.1:0.14673340)0.6480:0.02556936,(DXG80_14755_QEM73058.1:0.12388486,HH216_24985_QJD81608.1:0.09597462)0.4580:0.02581523)0.2820:0.01812371,EHF33_12105_AZI43395.1:0.09755836)0.6060:0.03358061)0.0020:0.00935642,((((((((((((((((((A0259_12715_AMR23430.1:0.00288931,(AL477_07625_AMG15334.1:0.00000000,(HVY87_01600_QMF33615.1:0.00000000,(ORF01884_of_CP010455.1:0.00000000,(ORF01966_of_CP022414.1:0.00000000,ORF04151_of_CP026875.1:0.00605133)0.4640:0.00082876)0.4520:0.00041487)0.4420:0.00020773)0.3600:0.00150752)0.2340:0.00117576,C1192_03635_AUT26323.1:0.01656501)0.1140:0.00075354,ORF03933_of_CP024473.1:0.00366566)0.2340:0.00513108,((((AWR26_14835_ANI83368.1:0.00223567,Y71_15290_ARD61215.1:0.00215995)0.8460:0.00376313,(BFG07_10125_AST69013.1:0.00000000,EH164_12895_AZI87906.1:0.00000000)0.9160:0.01173865)0.2460:0.00169920,C813_24705_AIA25085.1:0.00269624)0.2560:0.00446864,NCTC12129_02281_VDZ73173.1:0.00440099)0.1120:0.00464808)0.0340:0.00184088,(DAI21_17675_AVY99350.1:0.00425027,FEM44_23590_QCT89952.1:0.00456036)0.3260:0.00330104)0.0320:0.00091697,((A8A57_08970_ANG92526.1:0.01089263,LJPFL01_1741_ASV55104.1:0.01128123)0.1920:0.00074875,(((AM429_13045_ASB74777.1:0.00000000,(B7P19_08990_AUM03316.1:0.00000000,(CU081_18520_ATW93544.1:0.00000000,(CWR52_03095_AVH16237.1:0.00000000,(EAAEB30_09175_QGW86846.1:0.00000000,NI40_009210_ALL17321.1:0.00000000)0.3820:0.00000000)0.3720:0.00000000)0.3200:0.00000000)0.3180:0.00000000)0.3200:0.00004367,CWI88_13335_AUJ81972.1:0.00876696)0.1520:0.00280366,(((B1H21_13920_AQT89589.1:0.00000000,ORF01993_of_LT992502.1:0.00000000)0.2580:0.00145431,ELK40_09445_AZV05337.1:0.00294130)0.3220:0.00128577,G0034_08905_QIB81814.1:0.00311955)0.4840:0.00163589)0.1500:0.00259337)0.1400:0.00337799)0.1320:0.00446143,(((C2U54_14640_AUU85169.1:0.00000000,(GNG26_09145_QGU10509.1:0.00000000,GNG29_09485_QGW16766.1:0.00000000)0.9860:0.00000000)0.9320:0.00832041,G7090_09480_QIK13592.1:0.00492482)0.4420:0.00431204,((C3F35_02130_AUY37658.1:0.00000000,EXN74_17375_QBF88155.1:0.00000000)0.6020:0.00365691,GNG27_09985_QGU14974.1:0.00073870)0.5360:0.00459203)0.2200:0.00309799)0.0860:0.00602948,(AL479_18880_AMG94409.1:0.00420966,CITRO86_3173_SAZ65317.1:0.00460097)0.4560:0.00652016)0.0660:0.00040485,((((AN232_19305_AWS97210.1:0.00000000,CFNIH1_16560_AHY13073.1:0.00000000)0.5680:0.00242937,E1B03_11850_QBM23081.1:0.00638126)0.2380:0.00126411,(AX01_12800_AMZ53144.1:0.00000000,(EOS97_22820_AZZ04815.1:0.00000000,EOS98_12875_AZY98417.1:0.00000000)0.9800:0.00000000)0.9340:0.01204012)0.1340:0.00334739,((C3B53_14115_QAR65663.1:0.00000000,WN16_14150_QBI30204.1:0.00000000)0.8140:0.00741887,HV072_14120_QLZ78701.1:0.00139176)0.3340:0.00334926)0.2020:0.00456791)0.1020:0.00162855,ORF00513_of_LR607338.1:0.02299890)0.2740:0.00534643,((AB182_10185_AKL11651.1:0.00328921,ORF02375_of_CP027225.1:0.00552142)0.8500:0.01094490,(BADSM9389_24560_BCG09786.1:0.00628701,D8682_25050_AYN29955.1:0.00695822)0.9240:0.01375042)0.3360:0.00621780)0.0820:0.00174992,((((BJF97_12570_AOV11823.1:0.00399025,(BWI76_11755_ARI08168.1:0.00000000,HV042_16520_QLP08566.1:0.00000000)0.8820:0.00482038)0.3140:0.00415048,ORF03478_of_LR699009.1:0.03172853)0.1560:0.00414322,((CRT62_15620_ATM05951.1:0.00249270,DSD31_15065_AXC30693.1:0.00190291)0.5540:0.00232499,D782_2539_AGB78500.1:0.01094960)0.5100:0.00585152)0.1260:0.00133496,(NCTC9189_03249_VUC84350.1:0.00000000,TE10_12305_AJF72801.1:0.00000000)0.9980:0.01217197)0.2900:0.01003963)0.0380:0.00283203,(AM407_15295_AWD04266.1:0.01253130,((((B8P98_16160_ASV20713.1:0.00000000,BMD99_015760_QBL49875.1:0.00000000)0.8340:0.00801518,DLJ73_25765_AWO64204.1:0.00079545)0.2740:0.00219797,DTA24_17125_AYW20249.1:0.00442465)0.2180:0.00032369,FH42_02045_AIJ39521.1:0.00408163)0.5040:0.00356435)0.4640:0.00769650)0.3280:0.00850115,(AFK62_08350_ALB62512.1:0.00533799,((AFK63_10145_ALB70955.1:0.00368231,((AFK65_08305_ALB54662.1:0.00000000,(ES15_2296_AFJ99869.1:0.00000000,P262_03324_AHB70729.1:0.00000000)0.8860:0.00000000)0.4660:0.00029268,AFK67_08480_ALB66516.1:0.00410293)0.5400:0.00072300)0.6440:0.00291143,CTU_18270_CBA30261.1:0.00592359)0.5200:0.00128462)0.9600:0.02226434)0.6200:0.02071367,((((((((((B1H58_18360_ARJ43816.1:0.00462730,(C2E16_09665_AUY25142.1:0.00000000,PSNIH2_08990_AIX73912.1:0.00000000)0.9280:0.00418333)0.6420:0.00367526,C2E15_09580_AUX93304.1:0.00516465)0.4960:0.00404438,C7M52_01632_QHM75676.1:0.00815613)0.6460:0.00728312,(D0N50_12785_QEW32504.1:0.00000000,E2F51_16605_QBR51491.1:0.00000000)1.0000:0.02130130)0.2440:0.00109235,(CI789_09200_AXU95390.1:0.01147767,GN242_08965_QGU87335.1:0.01970525)0.8780:0.01234879)0.3980:0.00691980,(((B9D02_10800_AWP33056.1:0.00000000,D1629_07600_QAV44492.1:0.00000000)0.9960:0.01698491,DSJ_13220_ARF50205.1:0.02328899)0.2780:0.00162679,Pat9b_5031_ADU72317.1:0.01395434)0.2880:0.00447235)0.1520:0.00161418,EM595_1649_CUU23883.1:0.03201468)0.4020:0.00974016,NCTC12125_00410_VDZ82365.1:0.03311154)0.2380:0.00923984,((BV494_18155_AVF36726.1:0.01034887,(EJP80_21575_AZP53421.1:0.00000000,Rahaq_4165_ADW75753.1:0.00000000)0.9940:0.01182498)0.9440:0.02223330,C1N62_07930_QCR36021.1:0.03239131)0.4560:0.00755725)0.1660:0.00736459,EH207_01835_QCR07405.1:0.04866460)0.1820:0.00596329)0.5480:0.01222566,(SOPEG_2280_AHF74096.1:0.02434758,Sant_2093_AHF77141.1:0.00000000)0.9980:0.04489005)0.8160:0.02519026,((CKQ53_01205_AXW85733.1:0.06833967,(CUB89_07365_AYR28408.1:0.04627135,LAW_00872_AGC50267.1:0.06495428)0.7760:0.01460721)0.4340:0.00985036,FPB0191_00007_AJA43875.1:0.13542023)0.5520:0.00889931)0.8860:0.04172717,(((((((A0J50_10555_AMO41051.1:0.00000000,ORF02113_of_CP053391.1:0.00000000)0.6160:0.00179743,AOLE_11770_ADI91243.1:0.00259818)0.8600:0.00521299,EG365_15785_AYX94036.1:0.00806161)1.0000:0.06062899,C0119_01705_AWD69112.1:0.06768824)0.8240:0.01940021,DOM24_13505_AWV87544.1:0.11416491)0.6620:0.03352970,(((A5892_13920_ANF59685.1:0.05369974,(((AR456_13300_ALM53149.1:0.04766004,((CU110_12985_AZV32099.1:0.00000000,ORF02689_of_CP047970.1:0.00000000)0.9960:0.00737360,ORF00581_of_CP047025.1:0.01929464)1.0000:0.05276093)0.3920:0.00522351,((Csal_1100_ABE58456.1:0.03849801,ORF03465_of_CP053087.1:0.02487161)0.7080:0.01774661,soil367_14305_QCF27010.1:0.03521610)0.3800:0.01041380)0.4280:0.01093764,((B9G99_12980_ARS53659.1:0.00173572,B9H00_02020_ART61998.1:0.01596385)1.0000:0.03170412,FY550_06060_QEL10731.1:0.01816451)0.9300:0.03213089)0.6520:0.01818697)0.7280:0.01701347,ZBT109_1665_BBG30421.1:0.08667512)0.9600:0.04865895,((((((((AN416_18825_ALP64710.1:0.00951588,PPGU16_55050_BCF92438.1:0.01715237)0.9740:0.02102518,BTO02_26955_APR39006.1:0.01970792)0.4660:0.00360016,(Bphyt_5392_ACD19750.1:0.00700268,((Bxe_B1215_ABE34741.1:0.00000000,PDMSB3_1891_VVD33175.1:0.00000000)0.6520:0.00210023,CJU94_23105_ASW01096.1:0.00229538)0.6060:0.00182745)0.9960:0.02492497)0.5660:0.00717504,WI23_30160_AOI49961.1:0.04573989)0.6380:0.01274384,AQ611_12425_AOK30114.1:0.06292915)0.8960:0.03608581,(((BYI23_B009790_AET91586.1:0.02400151,SBC1_67970_QIN66750.1:0.02544676)0.9900:0.03725820,((((C0058_00370_AUO20520.1:0.02196718,CLM72_00345_AVJ20267.1:0.02748110)0.3460:0.00550334,(CI807_06810_ASV35904.1:0.01841077,(EPZ47_00135_QBZ87186.1:0.02272294,(FFH90_001395_QDV93035.1:0.01895932,SAMN04490202_2735_SDP05914.1:0.01675876)0.6120:0.00656744)0.4260:0.00516394)0.2420:0.00144809)0.8220:0.01780343,NCTC10937_00083_SQF93454.1:0.04256848)0.8560:0.01456898,DVB73_16430_AXM97248.1:0.04034551)0.7600:0.01546167)0.2560:0.00612055,C1896_00690_AZZ43573.1:0.09039776)0.0800:0.00551926)0.0960:0.01143746,Mfla_2377_ABE50642.1:0.10235235)0.1140:0.00622790,CBR65_12610_ARU28200.1:0.08936799)0.0660:0.00199458)0.1160:0.00797266)0.1700:0.00444815,((((((((((((((A4R43_08010_AXB42475.1:0.04551750,EYD13_07315_QBQ59829.1:0.03672060)0.3040:0.00592217,C1701_20785_AUS80372.1:0.04236825)0.2680:0.00876576,EKD16_13070_QBI54396.1:0.05047908)0.1760:0.00545159,(((AJAP_23500_AIG77551.1:0.00632675,SAMN04489733_2689_SDU28280.1:0.00691848)0.4080:0.00335044,SD37_16175_ANN17032.1:0.00996366)0.5180:0.00793568,BB31_33030_AJK57927.1:0.01445354)0.9840:0.02863754)0.0520:0.00124411,SAMN04489717_0617_SDR80111.1:0.05460977)0.0120:0.00324338,((AHOG_12455_ASO20134.1:0.00836021,(UA74_13155_APU14689.1:0.00000000,UA75_13235_APU20657.1:0.00000000)0.9840:0.01381365)1.0000:0.03406058,TL08_12310_AOS63276.1:0.04906969)0.8740:0.02690772)0.0160:0.00396199,Snas_5310_ADD44944.1:0.04490447)0.0160:0.00411217,((B1T45_13755_ARG62190.1:0.03895815,(((BBJ32_04245_ANR90558.1:0.01348735,OEM_39690_AGP65504.1:0.01318089)0.7980:0.00548401,MYCSP_10330_ALR14069.1:0.03988947)0.2800:0.00598173,BTO20_26400_ART73910.1:0.03155794)0.1260:0.00098729)0.3440:0.01323158,((CRH09_15145_ATL67336.1:0.04997049,NFA_27070_BAD57554.1:0.04183706)0.7020:0.01325488,(F5544_32935_QIS14424.1:0.04968780,H0264_36210_QLY30502.1:0.03255030)0.4460:0.01099016)0.4720:0.01982260)0.3420:0.00759289)0.0080:0.00522228,(AS9A_1420_AEF39872.1:0.07882095,SACE_3861_CAM03132.1:0.03731870)0.1620:0.00827716)0.0640:0.00637413,((A9R04_26260_APC37959.1:0.02035485,B005_5150_AFR09255.1:0.03371237)0.8600:0.02422771,(B9S66_07410_AWL32022.1:0.00000000,SFR_5251_ALM41866.1:0.00000000)1.0000:0.06244547)0.1560:0.01226514)0.0760:0.00317690,(((ACTIVE_8462_QKG26809.1:0.03532113,ORF01726_of_CP041244.1:0.04691697)0.7940:0.02038996,Sros_5492_ACZ88248.1:0.03029854)0.5080:0.01536856,Francci3_2949_ABD12307.1:0.05151320)0.4160:0.01454511)0.1660:0.00873574,BKM31_00105_AQZ60130.1:0.10677609)0.3160:0.00908098,(C7M71_027430_AXI80567.1:0.05474768,Caci_3481_ACU72387.1:0.04672178)0.7100:0.04241527)0.7340:0.03320122,EHF44_19990_AZG15745.1:0.14846169)0.1200:0.01576410)0.0220:0.00787418)0.0180:0.01236205)0.0000:0.01830180,((((((((((((((A4W93_00930_ARN18593.1:0.03299624,((DEH84_08525_AWI53467.1:0.00000000,DEH84_16350_AWI54813.1:0.00000000)0.8700:0.00564373,DEH84_18490_AWI55571.1:0.00316690)1.0000:0.03772187)0.5520:0.01633069,Q5W_11480_AOS79540.1:0.02249713)0.2680:0.01387790,(((ABE85_04915_ANH67075.1:0.04426229,((BSY15_2212_AOG25307.1:0.03094244,Pnap_1830_ABM37140.1:0.02776516)0.2840:0.00421544,(CHL79_25345_ATH15508.1:0.00000000,GCS91_01690_QFS63117.1:0.00000000)1.0000:0.03448423)0.2000:0.00638096)0.1820:0.00612977,(DT070_01630_AYQ26846.1:0.00000000,F7R28_07815_QGJ18309.1:0.00000000)1.0000:0.03442721)0.1100:0.00526844,RD110_19420_APW39112.1:0.03860287)0.0860:0.00217825)0.3500:0.00829943,LuPra_01363_AMY08171.1:0.06590013)0.0400:0.01046306,RA876_18225_APW47962.1:0.06901655)0.0400:0.00975386,((((((((AL509_03600_AUZ18529.1:0.00451662,(APT56_13765_ALX84163.1:0.00000000,AruCF_2891_AOU93782.1:0.00000000)0.9960:0.01318296)0.7980:0.00790278,(CLM73_15510_AVJ28404.1:0.00367906,SAMN05428937_4539_SIT30205.1:0.00956617)0.9440:0.02149112)0.3100:0.00312263,MC81_06895_AVG39117.1:0.01930530)0.3720:0.00417530,DVB37_14745_AYD65034.1:0.02460366)0.9540:0.02721804,ODI_R3363_SOE51328.1:0.04412127)0.4760:0.00417973,GOY17_08360_QGW64925.1:0.04836813)0.2420:0.00633024,C4F17_28850_AVQ85066.1:0.05082996)0.0700:0.00938366,DCD74_12000_AXA85295.1:0.05731532)0.0160:0.00788270)0.0000:0.00207907,(((AB870_22600_AKM32292.1:0.01691356,MB84_16820_AKC70784.1:0.01880452)0.4140:0.00226946,UC34_12450_APD11271.1:0.02243373)1.0000:0.06092218,(C6568_01055_AVO48005.1:0.02639583,C7H73_09255_AVP57822.1:0.02305245)1.0000:0.08400098)0.1580:0.00751387)0.0020:0.01209894,(Nmul_A1515_ABB74818.1:0.05115437,ORF00051_of_CP012371.1:0.04065318)0.9720:0.05663902)0.0000:0.00475660,((((((ACJ67_01460_AKR42240.1:0.01680050,ORF01419_of_CP033953.1:0.01438242)0.9860:0.01849807,(MPQ_2149_ADQ85298.1:0.00000000,Msip34_2199_ACT51441.1:0.00000000)1.0000:0.05772958)0.4320:0.00860073,(BZG29_23960_AQR71031.1:0.01777470,((CNX70_24395_ATD62931.1:0.00242777,G3257_24655_QKY05121.1:0.00196784)0.8120:0.00726772,YQ44_03575_APA67055.1:0.00600688)0.6700:0.00454336)0.9980:0.03819659)0.2620:0.01315502,((E1742_11015_QBQ36635.1:0.04405540,(EWM63_17990_QBE64647.1:0.01018021,(EYF70_03345_QBH99987.1:0.01127094,FCL38_15275_QCP11628.1:0.01090292)0.4280:0.00315391)0.9760:0.02598923)0.4440:0.01130362,RD2015_2074_ALV06550.1:0.06254339)0.0600:0.00699727)0.0160:0.00608799,((ATY27_01555_ALZ74570.1:0.03639473,((BWR19_13720_APX95033.1:0.02271561,F5I99_14000_QEW07517.1:0.02213496)0.5140:0.00982818,Sputcn32_0590_ABP74322.1:0.03580001)0.1340:0.00591753)0.1660:0.01149013,TVD_03285_AKJ94453.1:0.03397450)0.3560:0.01419342)0.0000:0.00590215,(O23A_p1231_ARW81974.1:0.02007058,VN23_11175_AMC35131.1:0.02937769)0.9700:0.03230921)0.0000:0.00494811)0.0000:0.00183426,H4CHR_00074_VTU17875.1:0.08809585)0.0000:0.00690720,(((AM586_03990_ALK95580.1:0.04547624,HH212_05390_QJD99524.1:0.04633130)0.3120:0.00781817,DIR46_17910_AWL06125.1:0.02852750)0.4240:0.01544042,HH212_21275_QJE02239.1:0.09468542)0.1280:0.01325157)0.0000:0.00325373,(Anae109_3162_ABS27358.1:0.08006922,(BWI17_18140_APV51443.1:0.03996444,DSM104443_00901_QJR09851.1:0.04227366)0.9980:0.06118870)0.5160:0.02180434)0.0000:0.01110010,(((((((((B1L07_07975_AUZ55033.1:0.02941477,ORF00105_of_CP016756.1:0.03863869)0.5260:0.01339439,DWG18_10655_AXK72688.1:0.04921738)0.1640:0.00916704,D0B88_18270_QEY14034.1:0.05498581)0.0400:0.01015474,CR152_13500_ATQ75422.1:0.04315988)0.0200:0.00654413,((F506_12865_AKZ63445.1:0.02064615,hmeg3_06445_ASU41285.1:0.01962775)0.9280:0.01399223,ORF04358_of_CP018845.1:0.05528029)0.8720:0.02461960)0.0040:0.00485345,HH213_05450_QJD89596.1:0.06405605)0.0000:0.00355536,HH213_27290_QJD93460.1:0.07899100)0.0000:0.01656455,GJA_1020_CDG81675.1:0.09460971)0.0000:0.00956626,CR152_18625_ATQ76318.1:0.13205378)0.0000:0.01050233)0.6160:0.01999238,SOCE26_103630_AUX48822.1:0.10519112)0.7020:0.03210024)0.0000:0.00242098,(((((((((((A0U89_02635_AOX16198.1:0.04704771,A0U93_14905_AQS88994.1:0.03519039)0.8100:0.02210696,ORF01245_of_LT900338.1:0.04067654)0.5120:0.02614504,((((B0W47_00435_AQU86171.1:0.00758628,CXP35_01915_AZV37760.1:0.01458758)0.4820:0.00529004,GLX_03140_BAK82726.1:0.01030142)0.2940:0.00179331,CD178_02642_AXY23389.1:0.02973389)0.1460:0.00074738,(ORF00244_of_CP043481.1:0.01958551,S101446_00414_ARW15555.1:0.01159742)0.4620:0.00842774)1.0000:0.05107164)0.1620:0.02870904,(HYN69_18750_AWB50639.1:0.11434649,(ORF02966_of_CP043042.1:0.05857577,SAMN04488490_1263_SOB75642.1:0.08250283)0.6380:0.02423552)0.2140:0.01638935)0.0000:0.01166525,((((((((((((A0U91_11205_AQT05332.1:0.03902015,((ASN_916_CEF40317.1:0.00441054,CIW82_07525_ATJ90557.1:0.00000000)0.9480:0.01601489,AcetOrient_orf03841_BBC80878.1:0.02893672)0.7160:0.00898802)0.9760:0.04400722,Gdia_0604_ACI50396.1:0.06897211)0.1900:0.00922354,Rvan_0122_ADP69412.1:0.05026399)0.1060:0.00956366,AAW31_06685_AKH37573.1:0.08626121)0.0500:0.00863866,((ORF01858_of_CP012945.1:0.07089548,(azo3768_CAL96384.1:0.00000000,dqs_3919_ANQ86936.1:0.00000000)1.0000:0.07524642)0.1920:0.00613837,VT85_09775_AMV37714.1:0.06186928)0.0880:0.00719462)0.0040:0.00343782,(((((A4R89_10710_AOW49795.1:0.01245285,WG31_07085_ANA13813.1:0.00079238)0.3580:0.00192041,CPF11_00865_ATI11131.1:0.00250457)0.4900:0.00253514,EOV40_006140_QEE85342.1:0.01860931)1.0000:0.05534608,((((BES08_28075_AOR80993.1:0.00817818,(TQ38_005170_AXB78031.1:0.00706798,TQ38_021340_AXB79917.1:0.00617725)0.5640:0.00289878)0.7740:0.01581172,(BSL82_10575_API61077.1:0.02354688,(BSY17_3228_AOF95278.1:0.01474055,TQ38_025905_AXB80052.1:0.01644237)0.5400:0.00803222)0.4780:0.00822504)0.6800:0.01067560,(BSY17_3754_AOF94698.1:0.03180269,(BV87_25315_ATP21916.1:0.00000000,Swit_5248_ABQ71357.1:0.00000000)1.0000:0.03625078)0.2800:0.00282233)0.5740:0.00824127,NX02_21570_AHE55945.1:0.04811601)0.3060:0.01604353)0.1260:0.01350081,BSF38_03355_APW61826.1:0.05691094)0.0120:0.00340280)0.0000:0.00093506,((E3U44_18575_QBQ56279.1:0.02375202,(Noc_1165_ABA57668.1:0.00423382,Nwat_1860_ADJ28710.1:0.00457680)1.0000:0.02823008)0.9900:0.04158842,EHO51_11940_AZG78612.1:0.07385376)0.0180:0.00332194)0.0000:0.00512842,((((AKL17_0206_AMY67468.1:0.05612233,FDP22_00480_QDL90401.1:0.06991839)0.1860:0.00485956,((((ATN00_12365_ALR22594.1:0.04485278,TMO_a0600_AFK56003.1:0.05661668)0.1700:0.00135631,HWD60_01990_QLH37998.1:0.03972807)0.1440:0.00567511,ORF01816_of_CP019936.1:0.06460971)0.1040:0.01409068,FraEuI1c_6488_ADP84467.1:0.05898027)0.0240:0.01355298)0.0080:0.00933412,(((((CEK62_08065_ASK34338.1:0.05001864,Hoch_4216_ACY16713.1:0.06612101)0.2320:0.00954651,IMCC20628_00156_AKH98885.1:0.06094303)0.1580:0.00350600,((F11_07005_AEO47871.1:0.04469289,FLL57_19045_QDL99271.1:0.04711465)0.6360:0.01835195,ORF05648_of_CP030265.1:0.05199314)0.1800:0.00646282)0.0340:0.00755393,TM49_18860_AJY48353.1:0.04870190)0.0360:0.01198843,(((CTJ15_12900_ATR23106.1:0.00753583,FOB66_06305_QET92488.1:0.01016375)0.8540:0.00981816,RGI145_04505_APT56475.1:0.01251498)0.9940:0.04267528,GbCGDNIH8_1598_APH62477.1:0.07278033)0.2280:0.00808546)0.0060:0.00830594)0.0040:0.00635427,BBF93_06885_AXE63974.1:0.06246114)0.0060:0.00267676)0.0000:0.00253190,(C1280_04965_AWM42135.1:0.05242606,((SOIL9_48460_VTR92868.1:0.01701619,VT84_02970_AMV23343.1:0.01416674)0.9940:0.02566982,SOIL9_81230_VTS00620.1:0.03150919)0.9780:0.02738307)0.3900:0.01925123)0.0000:0.00588059,CBNA_0444_AIT62778.1:0.06911132)0.0000:0.00739127,((C1707_16310_AYV47696.1:0.06803981,CMV14_22970_ATE66921.1:0.03829584)0.4820:0.00648021,K663_16636_AMK19688.1:0.04200998)0.9900:0.05518654)0.0000:0.00387341,((((A8A54_22520_ANG99313.1:0.02221716,ORF00784_of_CP018779.1:0.01805674)0.8520:0.01235916,APZ00_11335_ALV27586.1:0.05932300)0.5980:0.01441500,((((AA2016_4410_AMS43322.1:0.02981974,(FNV92_28805_QDP25928.1:0.00253762,S23_39650_BAL77160.1:0.00185799)1.0000:0.02902106)0.4440:0.00958320,((EB229_16630_QKC63741.1:0.00000000,MCHK_3618_AID31421.2:0.00000000)0.6300:0.00224762,MLTONO_1843_BAV46746.1:0.00214799)1.0000:0.05554596)0.0740:0.00092306,((((D5400_06740_AZN71012.1:0.03061061,(EJ069_18930_AZO16604.1:0.01982177,Oant_4790_ABS17377.1:0.02502880)0.8160:0.01737052)0.4020:0.00535055,FZC33_00705_QEN86413.1:0.04291184)0.2700:0.01111815,(EJ075_01175_AZO63698.1:0.02562723,Mesau_05486_AGB47792.1:0.01464667)0.9560:0.02488431)0.1720:0.00360601,((EB233_13800_QKC76467.1:0.02520331,EJ077_25620_AZO56402.1:0.02886391)0.5380:0.01941004,shn_29940_ANH08362.1:0.03105507)0.1080:0.00986678)0.0160:0.00558010)0.0040:0.00610228,((((AA2016_6335_AMS45231.1:0.02519447,(FA04_33840_ANK77592.1:0.01052942,SF83666_b67870_ASY73436.1:0.01164443)0.9340:0.01547635)0.3360:0.00631904,FKV68_29420_QLL65453.1:0.02538199)0.0680:0.00127533,((((BWO90_06165_ATB01721.1:0.00299170,Smed_4123_ABR62929.1:0.00140391)0.8620:0.00690833,SS05631_b60930_ASY60185.1:0.00192179)0.5600:0.00195585,SAMCFNEI73_pC0693_APG94412.1:0.00246420)0.9800:0.01837110,(HA462_07690_QIO64928.1:0.01750148,RHEC894_CH01805_ARM88118.1:0.00916677)0.9440:0.01798311)0.4260:0.00514991)0.1260:0.00557519,SF83666_b54560_ASY72105.1:0.02006270)0.2580:0.01515314)0.0400:0.00196532)0.0840:0.01056789,(((((AGROH133_09495_ADY65855.1:0.01828548,BSY16_4657_AOF94321.1:0.01743260)0.5980:0.00949347,(((AGROH133_14051_ADY67644.1:0.01063965,((At12D13_45670_AYM65719.1:0.00000000,At12D13_47830_AYM65935.1:0.00000000)1.0000:0.01524640,CFBP5877_00585_QCL77740.1:0.01142185)0.4400:0.00725011)0.3660:0.00515320,EYD00_22905_QBJ16214.1:0.01951918)0.5620:0.01049227,(((AGROH133_14471_ADY67897.1:0.02874107,RvVAR0630_38910_BCH61267.1:0.02532615)0.2900:0.00216864,CFBP5473_22330_QCJ00727.1:0.02025665)0.3240:0.00210894,(BSY240_3305_AOG12000.1:0.00030801,GH983_17675_QGG92194.1:0.00408760)1.0000:0.01984002)0.3680:0.01052519)0.0740:0.00183623)0.0900:0.00718833,(NCHU2750_52440_AYD04619.1:0.01172796,NCHU2750_58480_AYD05214.1:0.00597161)0.8920:0.02892465)0.1720:0.00551412,BVIR_1638_ALK09417.1:0.03440505)0.2700:0.01261967,(FIU28_07815_QDM21029.1:0.00000000,(FNL53_08450_QDM15928.1:0.00284645,FNL55_08180_QDM31273.1:0.00154916)0.7880:0.00527354)1.0000:0.05758641)0.1820:0.00996278)0.5020:0.04082294)0.0000:0.00432386)0.0000:0.00754283,(((ASJ30_04670_APH00914.1:0.07897668,(((FY030_15350_QFG69897.1:0.04608419,((ORF03367_of_CP043808.1:0.02907797,SGUI_2007_ANS79403.1:0.02498925)1.0000:0.03826603,ORF03391_of_CP038213.1:0.04592599)0.6200:0.01108853)0.8480:0.03295845,ORF01805_of_CP042862.1:0.05490155)0.6520:0.01390120,HX89_02320_AIF40003.1:0.08431517)0.5840:0.01806899)0.4000:0.00714555,YM304_39750_BAN04289.1:0.11725785)0.0580:0.00455396,GH723_03840_QGG94299.1:0.10563635)0.0940:0.01206012)0.0000:0.00308859,(((A3858_04895_ANS33601.1:0.03345705,ORF01164_of_CP023548.1:0.05355432)0.9340:0.02801927,EI545_04180_AZL58104.1:0.10296354)0.5540:0.01958343,(((((((A9D14_10010_ARU16452.1:0.03578689,ORF00941_of_CP032570.1:0.03226657)0.4600:0.00688967,(AM2010_298_AKM06387.1:0.03101464,WYH_01682_AKH42718.1:0.00470344)0.9000:0.01761988)0.9460:0.03203516,((B5M07_16855_AYE87890.1:0.02174929,CBW24_09505_ATI42224.1:0.01852461)1.0000:0.05828542,CP97_13090_AKQ43458.2:0.05513729)0.2100:0.00519641)0.0740:0.00308318,((AZE99_09310_AMO72018.1:0.01579012,(CHN51_13690_ATW04471.1:0.00489623,SPHFLASMR4Y_00534_ASK87320.1:0.00834900)0.4700:0.00200832)0.9980:0.03748918,TEF_09935_ANK81076.1:0.04814362)0.5240:0.02183703)0.1420:0.00529207,ORF00441_of_CP024920.1:0.06026490)0.4740:0.01542637,(CEW88_03800_AWI82862.1:0.02742610,Ga0080559_TMP4646_APX25442.1:0.01284780)0.9860:0.05630194)0.0700:0.01150443,SAMN04489867_2471_SDP44183.1:0.11380933)0.0080:0.00513449)0.0040:0.00346804)0.0140:0.00472450,((((D0Y50_08015_AXR06312.1:0.04407536,((D1814_15210_AXT39931.1:0.01100735,EP13_06875_AIF98435.1:0.00669223)0.8940:0.01054202,ambt_11955_AEF03911.1:0.03468613)0.9700:0.02556491)0.6000:0.00852189,(FBQ74_15740_QCZ94829.1:0.04708302,FBQ74_18185_QCZ95459.1:0.05925263)0.5360:0.01046941)0.3620:0.00608678,((((D172_014770_ALQ09823.1:0.01752724,(PARC_a0818_ATC85514.1:0.00000000,PISS_a0672_ATC89688.1:0.00000000)0.9640:0.00914100)0.9640:0.01371941,PSM_A0558_ADT67510.1:0.03166489)0.4340:0.00365218,Glaag_0770_AEE21733.1:0.03390984)0.7680:0.01591591,FIU82_12690_QFU05842.1:0.03468837)0.7500:0.02182786)0.8400:0.02258147,ENC22_15775_AZZ92577.1:0.07970200)0.1460:0.01671987)0.5980:0.03249372,E2E30_19320_QBM78105.1:0.13977514)0.2000:0.01217711,((((AKJ09_04864_AKU98200.1:0.11224882,FNB15_17975_QDO99040.1:0.07534980)0.4600:0.01951811,((Cyagr_0788_AFY27975.1:0.11079162,G5V57_04265_QIG47031.1:0.07680700)0.4400:0.01034852,FXN63_23875_QEI08536.1:0.08944951)0.3020:0.01350020)0.2180:0.01098596,((STAQ_14560_BBK36378.1:0.03004549,STVA_23490_BBK42329.1:0.02402173)0.5280:0.00921172,STHU_19630_BBK31329.1:0.03198449)1.0000:0.07183637)0.2660:0.01219754,((((AciPR4_3937_ADV84686.1:0.07169468,AciX9_0705_ADW67775.1:0.07444722)0.7340:0.02994032,Terro_2700_AFL88937.1:0.08481135)0.8340:0.02468220,(C1707_20980_AYV48536.1:0.04421603,Cseg_0759_ADG09265.1:0.01915358)1.0000:0.09396937)0.2940:0.01262631,(Fuma_01882_APZ92272.1:0.06151730,Plabr_3286_ADY60883.1:0.08462460)0.9480:0.04482448)0.0680:0.00497441)0.1100:0.02080853)0.1020:0.01355768,(((((((((((((((A2G96_22680_AMR80649.1:0.01237637,CBM2607_MP21423_SPD60765.1:0.00979749)0.9960:0.02852967,E0W60_07720_QBY51025.1:0.02142201)0.8820:0.02268650,WQ53_02800_AKC85849.1:0.04837577)0.1820:0.00534534,((CNO08_24770_ATE74283.1:0.02750542,LEN_2444_BAV97931.1:0.01276847)0.9920:0.03782732,EKL02_02095_QAU33060.1:0.04596196)0.2740:0.00697663)0.1160:0.00722413,(I596_186_ANB16225.1:0.02656613,WS57_18735_AOI90859.1:0.01828443)0.7420:0.01767481)0.0600:0.00468899,ALSL_1299_BBD79957.1:0.06732838)0.0080:0.01067107,(((((((AC028_12130_AMV07467.1:0.00441035,ORF04292_of_CP014347.1:0.00000000)0.2580:0.00000738,AC801_05960_AZU29410.1:0.00000000)0.9320:0.00706827,((AKJ12_05240_AKU49248.1:0.00324098,DYQ48_15835_QEW16210.1:0.00556965)0.9520:0.01540622,XAC29_06085_AGH76721.1:0.01137140)0.3320:0.00180879)0.2280:0.00061488,C7V42_06540_AVQ06309.1:0.00599133)0.4380:0.00258533,BER92_15065_AOD15783.1:0.02091521)0.7640:0.00615020,(DSC_07350_AER56121.1:0.04318127,FD63_04840_AKK66852.1:0.03430623)0.1860:0.00872031)0.2580:0.01614923,BJI69_19085_APG05800.1:0.03973664)0.0380:0.00822421)0.0000:0.00166392,MIM_c08380_AHG62937.1:0.05581875)0.0000:0.00615630,(((((AFERRI_20154_SMH65372.1:0.05982871,((Dbac_1180_ACU89284.1:0.03452575,(HO273_12855_QKE39498.1:0.03132634,(PG1C_13970_AJP49238.1:0.01013083,SFPGR_08580_BBP03436.1:0.01204303)0.8600:0.01397414)0.3720:0.00659330)0.1520:0.00256776,MAMMFC1_02471_BBB91786.1:0.03087893)0.3520:0.01032793)0.2220:0.00567659,CAP31_10705_ARU32103.1:0.04032656)0.2400:0.01082050,(FIV34_11085_QDE39707.1:0.03625363,Tbd_2311_AAZ98264.1:0.07497200)0.2740:0.01687678)0.0160:0.00673680,FIU01_09775_QDC44778.1:0.05749951)0.0120:0.00757730,(((BKX93_03200_AOZ49104.1:0.03620115,BSY239_805_AOF85893.1:0.08983957)0.5160:0.01493968,BSY238_1152_AOF81408.1:0.04827873)0.2920:0.01033745,(CEK71_15310_ASF47323.1:0.04529058,(EQU24_14750_QCW84859.1:0.00000000,MEALZ_2565_CCE24240.1:0.00000000)1.0000:0.04172080)0.2380:0.00727549)0.0800:0.00427916)0.0420:0.01447159)0.0660:0.00532691,((((Aave_3991_ABM34533.1:0.01109889,C8240_17510_AVS75542.1:0.01107497)0.9940:0.02632008,((BAY15_2764_AOA73198.1:0.02174596,(CLM74_15950_AVJ34158.1:0.00000000,DAIF1_31280_QBR45544.1:0.00000000)1.0000:0.02770232)0.5260:0.00675466,(((C1930_14765_AWH34032.1:0.00000000,(C1931_14850_AWH30089.1:0.00000000,C1933_14565_AWH22345.1:0.00000000)0.8820:0.00000000)0.8820:0.00374706,C1932_14460_AWH26206.1:0.00506357)0.8820:0.00675627,CCR98_15625_ARZ75536.1:0.01325946)0.7300:0.01566554)0.7040:0.01874934)0.3980:0.01274221,(C380_06985_AFU45106.1:0.02102850,(CBP34_14520_ART52633.1:0.00517491,CBP36_14495_ART59876.1:0.00363572)0.9520:0.01028427)0.8580:0.01383442)0.0760:0.00409101,(BA022_00440_ASI67177.1:0.03328261,((((BO996_19475_APE49854.1:0.00000000,DelCs14_2486_AEF89499.1:0.00000000)0.6140:0.00363091,CHL79_28020_ATH15985.1:0.00076470)0.6120:0.00248278,GCS91_12685_QFS65101.1:0.01079182)1.0000:0.03366258,CT3_17580_BBL24303.1:0.03965733)0.9040:0.01500214)0.4300:0.00736621)0.1980:0.01315033)0.2140:0.01109011,FPZ22_03170_QDW66017.1:0.08883714)0.3840:0.02054432,DCD74_05795_AXA84270.1:0.11368127)0.1440:0.01004767,(((((AK823_03360_AMN49045.1:0.00000000,AK825_03295_AMN66863.1:0.00580651)1.0000:0.01563478,AOC03_03425_ALF59218.1:0.01561792)0.6600:0.01361620,(DLE54_08625_AWT49561.1:0.00000000,PsycPRwf_1836_ABQ94776.1:0.00000000)0.9980:0.01338068)0.4080:0.01033462,(CBP12_07535_ART80015.1:0.02555994,((DABAL43B_0661_SLJ83864.1:0.00532396,(PSYCG_03125_AGP48168.1:0.00000000,Pcryo_0560_ABE74343.1:0.00000000)0.9840:0.00348667)0.8060:0.00709160,Psyc_0570_AAZ18431.1:0.00620266)0.9940:0.02430328)0.3740:0.00979878)1.0000:0.06863194,YHS_00135_ATQ82377.1:0.12110511)0.7300:0.02183892)0.1620:0.01379907,BSY15_2563_AOG23075.1:0.14424092)0.4240:0.02148293,((((((((((((((A9D12_08210_ANK14209.1:0.03743006,((AOA14_04505_AMU93863.1:0.01515009,((BWQ93_17060_APZ99997.1:0.00383938,(SGRAN_2521_AMG74881.1:0.00000000,SPPYR_1292_SBV32412.1:0.00000000)0.9600:0.00497125)0.5760:0.00366921,SKP52_10970_AJA09095.1:0.00963501)0.6780:0.00719347)0.9380:0.01995240,SCLO_1002900_BAV63330.1:0.04674026)0.6420:0.01868997)0.1680:0.00741907,(BV87_02110_ATP17292.1:0.06203834,LH20_22370_ALC14716.1:0.05903959)0.2220:0.00342307)0.0860:0.00613681,(C7W88_18830_AXU21035.1:0.03689463,Saro_3563_ABP64423.1:0.01717260)0.9360:0.02844675)0.1740:0.00655714,(C3E99_09865_AVA14105.1:0.01009404,SGRAN_1770_AMG74148.1:0.00315119)1.0000:0.06678029)0.2140:0.01152410,DRW48_03395_AXC48865.1:0.09183311)0.0360:0.00341221,(((B5J99_05505_ASR53358.1:0.00334914,BSY18_3120_AOF99613.1:0.00104647)0.9920:0.03215429,E2E30_02250_QBM74707.1:0.04077133)0.6260:0.01597755,(FA702_16700_QCI94994.1:0.05272837,GKE62_10730_QGN54956.1:0.03907918)0.6800:0.01080287)0.9560:0.04124749)0.0300:0.00921037,EWH46_09215_QEN00933.1:0.07550650)0.0240:0.00342155,(D3Y57_14635_AYJ86947.1:0.05197063,(E4191_13270_QBX35557.1:0.02328457,EOJ32_05325_AZY93170.1:0.03542303)0.9680:0.05472900)0.2500:0.01270814)0.0020:0.00357668,(AGA_1789_CEF56112.1:0.06374811,FLP30_05955_QEO17325.1:0.08748286)0.1700:0.00790257)0.0240:0.00808231,AEB_P0045_BBC70913.1:0.09032629)0.0100:0.00378557,(((Astex_1090_ADU12768.1:0.06831721,((BLM14_28545_ATU95671.1:0.04679841,RHPLAN_20020_AMN40447.1:0.03543969)0.8060:0.01918059,FRZ67_16895_QEC68903.1:0.05338300)0.7520:0.02357931)0.3640:0.01172640,((Caul_0211_ABZ69348.1:0.04350325,Msil_3597_ACK52483.1:0.04830430)0.6340:0.02053713,TS85_11670_AJP72305.1:0.05216789)0.2500:0.00667336)0.2920:0.01533990,M673_20860_ALN75187.1:0.11465208)0.3040:0.03318376)0.0400:0.00570073,((((BZG35_06200_AQR61287.1:0.03234105,E4M01_13135_QBX38616.1:0.03571241)0.4140:0.01001556,Bresu_2770_ADL02077.1:0.04307212)0.3260:0.00590520,(G3545_02275_QJP12592.1:0.04766401,GJW-30_1_02073_BAT59540.1:0.04414354)0.9020:0.03572715)0.4700:0.01083028,CEP68_03460_ASE38634.1:0.04308975)0.9840:0.05028718)0.0440:0.01055726,(((CA948_07305_AWG34936.1:0.06236506,PAEH1_00415_AQS50389.1:0.07367575)0.7940:0.02285409,EOK75_02255_QCO54717.1:0.07840534)0.6100:0.02051028,(P73_4160_AJE48875.1:0.04757384,TQ29_09140_ALG91896.1:0.04423371)0.9980:0.05207256)0.7080:0.02512087)0.0540:0.01095829,((B0A89_07970_ARJ69568.1:0.06174034,HGN31_10050_QJD17169.1:0.04459531)0.9800:0.06282016,(((CX676_21720_AUH66925.1:0.06275433,HNE_2467_ABI78347.1:0.05338532)0.8360:0.02652261,(HmaOT1_13565_QBJ25182.1:0.07169028,(JCM7685_pAMV1p0141_CQR83929.1:0.04814976,JCM7686_pAMI4p330_AGT11018.1:0.05818589)0.5660:0.01633529)0.2600:0.00959531)0.2200:0.01053531,KVC_0210_AOZ53236.1:0.05217595)0.5440:0.01728742)0.2000:0.02485623)0.3260:0.00900438)0.2560:0.00523271)0.3260:0.01608669)0.0000:0.01211983,(BJI69_15760_APG05210.1:0.18045713,((((((BV902_17870_APU99844.1:0.00000000,ORF02918_of_CP021381.1:0.00000000)1.0000:0.01493425,G6053_16070_QIH34307.1:0.02078383)0.7440:0.01152025,KO02_13155_AIM37532.1:0.06243981)0.2100:0.00506223,(E3D81_13975_QBR13213.1:0.04894312,(GFH32_12565_QGA27100.1:0.01793708,ORF01202_of_CP030848.1:0.01324584)0.9880:0.02487488)0.5640:0.01254793)0.1460:0.00369209,(((E0W69_006435_QES88316.1:0.04846175,(F0358_15075_QES93944.1:0.02954264,Weevi_2052_ADX68727.1:0.03382698)0.7820:0.01409386)0.3720:0.01307368,E0W69_017230_QES90320.1:0.05001445)0.2740:0.01210386,Lbys_1881_ADQ17583.1:0.05097114)0.3300:0.00564562)0.6580:0.02230724,KO02_10970_AIM37152.1:0.06579829)0.9800:0.07078003)0.2320:0.03552906)0.0060:0.00547672,((((((((((((((((((A0W34_27750_ARE36665.1:0.00272259,(EHW12_28580_AZI64709.1:0.00258244,F6X56_31100_QEX13866.1:0.00181317)0.6400:0.00168273)1.0000:0.05089931,((A4U64_04335_ANZ24007.1:0.01769452,(BO226_20435_APE11272.1:0.00000000,IM25_06775_AOD21366.1:0.00000000)1.0000:0.01802356)0.8220:0.01854632,(CBI38_01800_AWK70488.1:0.02421586,RHA1_ro03419_ABG95222.1:0.03449174)0.9360:0.03337108)0.0920:0.00444811)0.0540:0.00630451,(D7D52_23025_AYF76229.1:0.04048339,DMB37_03105_QBS39258.1:0.02757007)0.9760:0.03397912)0.0280:0.00514908,(MHAS_01937_VCT90233.1:0.08123792,(((MMON_50990_BBZ63798.1:0.00000000,Mjls_5439_ABO01203.1:0.00000000)0.9580:0.00867652,MPSYJ_34360_BBX69975.1:0.00456871)0.9660:0.01570393,NCTC10271_05094_VEG47024.1:0.05516095)0.8360:0.02110968)0.5600:0.02846579)0.0580:0.00580477,(((A6035_00390_AWH90890.1:0.01578714,C3V38_06765_AVM64149.1:0.01539579)0.7940:0.01287121,(CT688_00295_AVZ38160.1:0.00000000,GJR88_00103_QGW23130.1:0.00000000)1.0000:0.02794627)0.7160:0.00973174,A6048_00360_AWH94220.1:0.04550660)0.8180:0.01832584)0.0200:0.00356636,((((AAur_1864_ABM10281.1:0.02683571,NIBR502771_04050_QDG61567.1:0.01801485)0.3480:0.00334567,AUT26_09980_AMB40497.1:0.02367732)0.3940:0.00235396,((Achl_1733_ACL39714.1:0.00638068,SAMN04489743_2136_SDT24289.1:0.00242995)0.9980:0.01113279,Asphe3_11330_ADX72315.1:0.01338749)0.9020:0.01369718)0.9380:0.03121372,AC20117_06375_AUI50509.1:0.04752074)0.2820:0.01418972)0.0340:0.00375205,((((CFP65_0985_AUG75903.1:0.04776236,KSE_05800_BAJ26423.1:0.04886447)0.2180:0.00462526,EXE58_15360_QBX56701.1:0.05340887)0.0720:0.00971840,((DKM19_26130_AWS44310.1:0.03415186,TUE45_00505_CUW25795.1:0.04333564)0.4560:0.01582196,HUT16_02105_QKW18015.1:0.03972117)0.0920:0.00382753)0.0260:0.01342217,((GFH29_13665_QGA08328.1:0.05383106,ORF02591_of_CP025581.1:0.03797649)0.4600:0.00316776,KR76_17310_AJR18547.1:0.06953726)0.2120:0.01792941)0.0020:0.00626667)0.0000:0.00597629,(Cfla_2924_ADG75807.1:0.07497398,Svir_14080_ACU96450.1:0.08651349)0.0920:0.00847267)0.0000:0.00360351,(((((ACPL_3139_AEV84034.1:0.00000000,ACWT_3012_ATO82427.1:0.00000000)0.9960:0.01372828,ORF03548_of_CP023865.1:0.01745464)0.9920:0.03628393,((AFR_23395_AGZ42949.1:0.03230533,((((CSH63_14625_AYF28667.1:0.00217363,ML5_2151_ADU07675.1:0.00663700)1.0000:0.03801229,(GA0070612_3865_SCF10920.1:0.02933215,HUT12_16330_QKW14193.1:0.02937545)0.2500:0.00216999)0.0820:0.00132861,(GA0070611_0200_SBT37418.1:0.02826815,VAB18032_19285_AEB44959.1:0.02118012)0.4100:0.00863468)0.0480:0.00193149,L083_3762_AGL17272.1:0.02329168)0.1180:0.00850756)0.1300:0.00495886,((GA0070609_1698_SCG45918.1:0.01310850,GA0070610_2037_SCG15794.1:0.01355975)0.3380:0.00486239,GA0070618_2122_SCE94693.1:0.01753190)0.3100:0.01084773)0.5060:0.00954703)0.5900:0.00904696,Sare_2202_ABV98063.1:0.05931895)0.6420:0.01931188,(((Amir_2517_ACU36455.1:0.00044397,CNX65_12775_ATE54058.1:0.00836666)1.0000:0.05070178,(BN6_50910_CCH32357.1:0.04841018,EKG83_22755_QFZ19872.1:0.04339737)0.6180:0.01021476)0.6440:0.01144678,BBK82_37520_ANZ40841.1:0.06650019)0.4640:0.01726530)0.0400:0.00654490)0.0000:0.00911954,(((((AARI_14710_CBT75690.1:0.02018011,(F0M17_07470_QEP07077.1:0.00750007,ORF01693_of_CP033081.1:0.01019951)0.6220:0.00672951)0.7840:0.00781441,AOZ07_07670_ALG28872.1:0.03069330)0.9980:0.03854976,ATC04_14875_ALQ31705.1:0.05871125)0.9260:0.02959328,GcLGCM259_2870_QCY48577.1:0.09462884)0.4700:0.01758282,(((BH708_06110_APX32366.1:0.03697141,Bfae_31810_ACU86939.1:0.00787915)0.6620:0.01341276,(C1N80_04085_QCR52840.1:0.02202228,CFK41_09405_ATG54956.1:0.03668532)0.3340:0.00287820)0.9740:0.04387166,((C0Z11_12595_AZZ42997.1:0.05155240,(JS278_00523_AXE37716.1:0.01902224,PACID_29570_AFV90722.1:0.02582832)0.9960:0.04221050)0.4740:0.00738536,(E2C04_10720_QCC77529.1:0.07614465,(EK0264_08975_QHC00399.1:0.06104990,(((FOE78_17610_QDP97487.1:0.05154615,SAMN06295964_2462_SKB09038.1:0.04508068)0.2480:0.00341381,SAMN04489812_0460_SDR96371.1:0.05460842)0.1760:0.00666110,ncot_11265_QIX27109.1:0.06382943)0.0780:0.00951597)0.0480:0.01058889)0.0220:0.00367532)0.0260:0.00257835)0.0160:0.01284646)0.0120:0.00604014)0.0000:0.00852035,((ADJ73_01410_AKT50316.1:0.09611657,ORF01638_of_CP029049.1:0.08095563)0.6260:0.01621954,FE251_06420_QDB79044.1:0.09885776)0.3040:0.02085719)0.0000:0.00209720,(KDY119_01639_QFU98130.1:0.05997177,SAMN04489860_0080_SDR79662.1:0.05616788)0.9860:0.05482096)0.0000:0.00657335,((((AOC05_18095_ALE93792.1:0.02704910,(ART_0324_AIX99922.1:0.02171956,ART_3540_AIY03139.1:0.01855434)0.7920:0.01156482)0.9960:0.05382170,((EH165_14870_AZI59232.1:0.05681213,SAMN04515671_3913_SDP36928.1:0.03019925)0.9900:0.04436859,MPLG2_2403_SPD87433.1:0.08921163)0.3540:0.01160569)0.0540:0.00979813,SAMEA4475696_00208_SNV17456.1:0.10146854)0.0080:0.00444908,((C3E78_15200_AWB93451.1:0.00000000,GEV26_15295_QGG42632.1:0.00457168)1.0000:0.07783447,(E3O41_06005_QBR74019.1:0.04030983,ORF02412_of_CP034753.1:0.04192827)0.9220:0.02881388)0.0920:0.01697761)0.0000:0.00203314)0.0080:0.00409040,((((AS188_05550_ALU39303.1:0.02404994,ORF02899_of_CP014480.1:0.03001728)0.9700:0.03014971,(KPaMU14_06380_ALB03212.1:0.05362274,((KRH_22630_BAG30610.1:0.01001224,KocCE7_12225_QBJ22438.1:0.01216162)0.3920:0.00098845,ORF00017_of_CP030039.1:0.01234568)0.9820:0.02238288)0.6680:0.01004150)0.5700:0.00856622,E7744_01000_QCU76961.1:0.05567946)0.3480:0.00281500,B1A86_00000890_QDW16550.1:0.04776532)0.8880:0.04842249)0.0320:0.00314381,MODMU_1110_CCH86560.1:0.12107079)0.0280:0.00944220,((((((((A3L23_01296_AMY52647.1:0.06784582,SAMN05444157_3560_SDJ47890.1:0.03848982)0.2300:0.00507765,((AB431_08425_AKK26709.1:0.01368395,MAIC_14190_BBX06616.1:0.01749898)0.7580:0.00804544,SAMN05892883_2891_SOD73607.1:0.03044104)0.6340:0.01210978)0.2440:0.00668498,(AOZ06_08560_ALG06970.1:0.00000000,AOZ06_39330_ALG15406.1:0.00000000)1.0000:0.03526965)0.2920:0.00783238,FRAAL3889_CAJ62532.1:0.05511386)0.2640:0.00840793,(AFR_20410_AGZ42354.1:0.04589641,(BB31_33875_AJK58062.1:0.00885687,BKN51_19930_AUI60241.1:0.01331698)1.0000:0.04448612)0.4440:0.01089516)0.2200:0.00558309,KALB_4545_AHH97907.1:0.06754977)0.4380:0.01052691,NCTC10485_04823_VEG50505.1:0.06747625)0.5760:0.01638895,((ACTI_56440_BBH68959.1:0.00868168,AMIS_37880_BAL89008.1:0.00901790)1.0000:0.04508589,SAMN04489716_3752_SDT42916.1:0.04270283)0.8940:0.02611617)0.6160:0.03536529)0.2480:0.01571349,Ksed_00480_ACV05145.1:0.14591572)0.3680:0.00554914,RPIT_00805_AQP43536.1:0.14441157)0.9900:0.07957644)0.0120:0.00671919)1.0000:0.12720536,((((((((((((((((((((A0U94_07690_AQS92127.1:0.03590122,Gdia_1244_ACI51027.1:0.05590633)0.5480:0.00916991,((Asbog_00344_BAT18654.1:0.02469687,D5366_05220_QDH24728.1:0.02937035)0.7900:0.01488647,E3D00_07175_QDH17365.1:0.03796529)0.3320:0.00348248)0.9820:0.03196588,(((BB497_08385_AVI62723.1:0.02750050,CLM76_11515_ATH78184.1:0.04525885)0.7880:0.01371804,ORF03129_of_CP023559.1:0.03452702)0.6760:0.01140340,HALO3418_CEP37100.1:0.04301129)0.9800:0.03892039)0.7920:0.02632060,(((((A6F68_01152_ANY19670.1:0.02898809,ORF01732_of_CP045434.1:0.04849940)0.6020:0.00632901,AB433_07155_AKM09810.1:0.03481261)0.6780:0.01159239,(DVR09_04160_AXK41630.1:0.01454100,(ORF01851_of_CP024920.1:0.02116353,WG74_03695_ALG60059.1:0.01911037)0.5960:0.00790523)0.8920:0.02225452)0.6160:0.00984625,E2E27_08095_QDH34283.1:0.05951597)0.9140:0.02631305,(((BES08_27855_AOR80651.1:0.06249678,PP1Y_AT24846_CCA93280.1:0.03413006)0.6280:0.01161681,BMG03_05960_AQS47392.1:0.06365373)0.1400:0.00764001,((((BOO69_15855_APE44716.1:0.04847160,(C1J04_07330_AXI50735.1:0.00140194,ORF01570_of_CP040753.1:0.00740869)1.0000:0.03894219)0.2720:0.00443818,(R2C4_02425_QDI74674.1:0.02598294,RIdsm_00339_QEW24559.1:0.04677642)0.3620:0.00760011)0.1160:0.00580901,SULPSESMR1_01177_ASM72001.1:0.04612840)0.2340:0.01293980,FHY55_03455_QDC08355.1:0.04819121)0.2660:0.00572345)0.5720:0.01277467)0.9760:0.04537657)0.2760:0.00941658,((((((A7K98_09045_ARU93907.1:0.04552484,(((((AD997_08860_ATZ11564.1:0.00192981,(EJP617_29080_ADP12589.1:0.00000000,EPYR_01957_CAY74337.1:0.00000000)0.9980:0.00688082)0.8320:0.00353875,ETA_17240_CAO96770.1:0.01423985)0.9940:0.02215274,PSNIH1_13305_AIX51138.1:0.02314272)0.5820:0.01303970,FEM41_10650_QCT20076.1:0.03870288)0.4020:0.01108601,((D0N50_11130_QEW32201.1:0.00000000,E2F51_18290_QBR51796.1:0.00000000)1.0000:0.03279840,DSJ_13710_ARF50286.1:0.03057122)0.4480:0.00742374)0.2280:0.00418838)0.1640:0.00396564,(EFZ10_07545_QGX91494.1:0.05049605,NCTC11468_01832_SQK74823.1:0.03651533)0.3300:0.00670033)0.4900:0.02126253,G3T16_05245_QIB64885.1:0.06335699)0.0260:0.00225646,((((ABO_1845_CAL17293.1:0.00000000,(AS19_19040_BAP14755.1:0.00000000,ORF01268_of_CP032351.1:0.00542286)0.9080:0.00051385)1.0000:0.06083156,Nwat_2467_ADJ29269.1:0.06038817)0.4380:0.01764405,(((Csal_0803_ABE58160.1:0.02365253,ORF03020_of_CP043042.1:0.03505508)0.9280:0.01293154,FY550_04640_QEL12722.1:0.05438817)0.3300:0.01118596,FGL86_04370_QEA38385.1:0.05797928)0.1100:0.01105453)0.0240:0.00606070,(((((B0B39_00395_ARM32091.1:0.00000000,NCTC11531_01406_VEE02214.1:0.00000000)0.9920:0.01304939,NCTC11988_02428_VEH34787.1:0.01361885)0.8740:0.01477201,LMI_2265_CEG61535.1:0.03064473)0.6840:0.00512287,E4T55_03555_QBS09012.1:0.02654571)0.9840:0.03203764,(CDG81_03480_ASU77522.1:0.02742341,GIY23_06960_QGK69309.1:0.04063005)0.9740:0.02978152)0.2720:0.00851031)0.0000:0.00395772)0.0020:0.00566136,IMCC3135_17220_ASJ73526.1:0.06974792)0.0020:0.00733382,((((AUP74_01954_AOS97384.1:0.05569280,ER308_16790_QBI21066.1:0.05553284)0.1160:0.00534393,DVS28_a4188_AXV08855.1:0.05767643)0.0760:0.00629442,wcw_0655_ADI38023.1:0.09074164)0.0580:0.00881035,GTQ55_05540_QHQ38509.1:0.06328308)0.0380:0.00724922)0.0120:0.00939343)0.0020:0.00591043,((((((AB431_27355_AKK29782.1:0.02594719,MAIC_03540_BBX05551.1:0.01890337)0.8820:0.01296143,NCTC946_00346_VEG07318.1:0.05885371)0.6580:0.01148211,(MPSYJ_14280_BBX67967.1:0.02584391,NCTC10437_05241_VEG58215.1:0.02360436)0.9760:0.03360767)0.7420:0.01972145,((B1T45_16275_ARG62612.1:0.04730109,Srot_2624_ADG99059.1:0.08372717)0.5500:0.01797228,MSG_04711_BAX94823.1:0.05275645)0.3280:0.01238788)0.1820:0.00377473,((((((AD006_03815_ALL74667.1:0.00000000,(AD017_11635_ALL81689.1:0.00000000,FRP1_24630_ALE75303.1:0.00000000)0.9960:0.00000000)0.9960:0.01813543,Pdca_04330_BBF99223.1:0.01758265)0.7920:0.01277817,(AFB00_09425_ANY06476.1:0.03335688,(WY02_18170_ALE80039.1:0.00861025,XF36_23305_ALE85712.1:0.00908932)0.9860:0.02350487)0.7420:0.01287134)0.9920:0.03042851,HOP40_06140_QJY50422.1:0.09883218)0.4320:0.01978439,((MALV_22780_BBX27153.1:0.01180359,ORF04859_of_CP034072.1:0.02391450)0.9860:0.03113377,MyAD_07385_AMO05041.1:0.05005534)0.8240:0.02248995)0.0980:0.00822168,((((FRAAL3167_CAJ61811.1:0.02728790,Franean1_6791_ABW16125.1:0.02216038)0.5780:0.00532526,Namu_1629_ACV78020.1:0.03801509)0.9420:0.02403009,FraEuI1c_2030_ADP80080.1:0.04584611)0.6220:0.01365051,ORF02097_of_CP041091.1:0.03900617)0.5840:0.02010667)0.0260:0.00120054)0.2200:0.01498850,(((((((ABE83_09625_ALC27317.1:0.01276883,WQO_25685_ALU96425.1:0.00493075)0.5120:0.00103220,(B7C62_27005_ARF75497.1:0.00159154,SGR_1958_BAG18787.1:0.00721909)0.9760:0.01238602)0.5080:0.00727700,(F9278_05095_QFQ95661.1:0.02284067,Psed_4106_AEA26269.1:0.04052895)0.2620:0.00123709)0.9820:0.03238249,BAY61_16735_ASR36379.1:0.05517060)0.2780:0.00309852,(CU254_13800_ATY11412.1:0.01375030,ORF07071_of_CP041306.1:0.00842356)1.0000:0.03608268)0.2920:0.01157907,((((((ACH46_00835_ALG83317.1:0.03937668,ORF00076_of_CP041763.1:0.03338268)0.5520:0.00745201,CXX93_02510_AUH67431.1:0.03129174)0.5800:0.01397796,((BCM27_23945_ANY25454.1:0.01450536,(GCWB2_22860_ASR05343.1:0.00000000,GKZ92_21875_QGP90052.1:0.00000000)1.0000:0.01667756)0.9960:0.02709145,((D7316_01044_AZG44458.1:0.02820985,Gbro_2517_ACY21758.1:0.02123842)0.3380:0.00177587,GPOL_c46020_AFA75603.1:0.02294827)0.9220:0.02200816)0.5960:0.01276296)0.3500:0.00557380,(NCTC10741_02926_VDR39780.1:0.03020024,NCTC13231_01357_VEH91824.1:0.02386699)0.8460:0.02510276)0.6240:0.01560405,C6V83_11185_AVM00746.1:0.07536831)0.9560:0.03345586,FO059_00170_QDQ96040.1:0.07005925)0.2200:0.00566567)0.2580:0.01271377,(BOX37_28950_APE37294.1:0.08302054,(((CBI38_30860_AWK76629.1:0.00000000,RHA1_ro08262_ABG99306.1:0.00000000)1.0000:0.04094479,NONO_c26410_AHH17433.1:0.03181457)0.7940:0.01480939,RHA1_ro05938_ABG97715.1:0.05271349)0.6000:0.01118935)0.7440:0.02967637)0.1100:0.01029624)0.0060:0.00526017)0.1020:0.01019418,D806_034880_AWT54460.1:0.14923452)0.1700:0.01591330,((((((B2D07_17950_AQV02463.1:0.02719690,GSUB_01505_AJF05516.1:0.03151070)0.5520:0.00887048,Nhal_1142_ADE14310.1:0.03930814)0.1880:0.00313134,sS8_5367_BBA37286.1:0.03444738)0.2880:0.00726488,DSCOOX_25630_BBO89383.1:0.04402063)0.1800:0.00414616,(DPRO_1998_SOB58901.1:0.05430385,Dret_1236_ACV68524.1:0.04232298)0.2880:0.00900742)0.2160:0.00254001,Flexsi_1432_AEI15082.1:0.04768957)0.7740:0.05890021)0.5980:0.01956975,(((((((((A4R43_27305_AXB45737.1:0.00916163,YIM_02085_QFU85644.1:0.01301223)0.9120:0.01356867,((((AJAP_39875_AIG80754.1:0.00027293,SD37_02360_ANN14612.1:0.00412269)0.3900:0.00208185,BB31_23250_AJK56140.1:0.00232347)0.2940:0.00039154,SAMN04489733_6610_SDU58998.1:0.00180627)0.5420:0.00358620,BKN51_31530_AUI62244.1:0.00192287)1.0000:0.02557830)0.6460:0.00894321,AMETH_6661_AIJ26753.1:0.03885082)0.7140:0.00963634,BAY61_29335_ASR38426.1:0.06465129)0.8840:0.02897163,((((AHOG_01075_ASO17882.1:0.01281764,(TL08_01150_AOS61072.1:0.00229720,(UA74_01105_APU12312.1:0.00000000,UA75_01105_APU18264.1:0.00000000)1.0000:0.00209841)0.9480:0.00940561)1.0000:0.03583718,C1701_09850_AUS78623.1:0.05707140)0.7100:0.01966468,KALB_274_AHH93651.1:0.06319316)0.3440:0.00662412,(CDG81_01130_ASU77150.1:0.05577131,(GIY23_01230_QGK68365.1:0.04060593,SACE_0302_CAL99651.1:0.02744753)0.8340:0.01167142)0.9240:0.02877322)0.3980:0.00677736)0.6080:0.01944564,Acel_2094_ABK53866.1:0.09565897)0.2620:0.01431300,(((Amir_0222_ACU34193.1:0.00708759,CNX65_01040_ATE52044.1:0.00615764)1.0000:0.04208538,BN6_02600_CCH27593.1:0.03115481)0.7540:0.00994730,EKG83_01255_QFZ16268.1:0.04077615)0.9940:0.06429092)0.2840:0.01415617,((B005_0217_AFR10247.1:0.09740166,CDO52_16890_ASU84247.1:0.12245781)0.3520:0.01434984,((((((B9S66_09235_AWL32346.1:0.00238052,SFR_4845_ALM41460.1:0.00201509)1.0000:0.04524655,C5746_26770_AXE79935.1:0.05402510)0.9080:0.03296848,C7M71_019300_AXI79241.1:0.06882612)0.3540:0.00971913,(FNV60_32790_QDO52370.1:0.06011626,SLUN_25655_AVZ75068.1:0.06592446)0.5000:0.01131036)0.5140:0.01898118,(HUT16_07755_QKW18970.1:0.01618998,KSE_18160_BAJ27641.1:0.02408392)1.0000:0.04654611)0.2020:0.00630669,CFP65_1471_AUG76367.1:0.07008794)0.3260:0.01831105)0.4220:0.01806549)0.1540:0.00332618,(Bcav_3238_ACQ81482.1:0.10670856,FDF13_13315_QCP06138.1:0.16358177)0.4440:0.03094076)0.0260:0.00295168)0.1220:0.01978825,((((((A0W34_02325_ARE32308.1:0.00000000,(EHW12_02300_AZI60071.1:0.00000000,F6X56_04860_QEX09079.1:0.00000000)1.0000:0.00000000)1.0000:0.03473979,(CBI38_03205_AWK70724.1:0.00686792,RHA1_ro04309_ABG96100.1:0.01083165)0.9960:0.02446389)0.7220:0.01869046,(A4U64_21690_ANZ27008.1:0.03183360,(BO226_22805_APE11671.1:0.00510901,IM25_08250_AOD21603.1:0.00370162)1.0000:0.03652044)0.6280:0.00882203)0.3760:0.00911569,((D7D52_03520_AYF73089.1:0.00227674,NSERUTF1_0333_BAW03595.1:0.00211887)1.0000:0.04227059,H0264_02800_QLY31310.1:0.04733915)0.4620:0.01643840)0.5400:0.01432109,(((C5B73_06885_AVH21237.1:0.03677096,(DSM43276_00300_QCH22065.1:0.00410883,(MSTE_00310_BAX95654.1:0.00207024,(NCTC8151_00338_VEG14484.1:0.00000000,ORF00336_of_CP034383.1:0.00000000)1.0000:0.00232537)0.7240:0.00472130)1.0000:0.02929796)0.5600:0.00975835,((CRH09_02385_ATL65245.1:0.03113150,DMB37_22735_QBS42502.1:0.03692197)0.3260:0.00167244,NONO_c03180_AHH15133.1:0.03942426)0.4340:0.00831181)0.6680:0.01191224,F5544_01825_QIS08287.1:0.05889777)0.7280:0.01480108)0.8120:0.02831570,(((A3L23_02373_AMY53712.1:0.00393620,NY08_4241_AJW42244.1:0.00487443)1.0000:0.11081662,AS9A_0246_AEF38706.1:0.09920271)0.3160:0.00595568,(((A6035_02575_AWH91234.1:0.02035664,C3V38_08425_AVM64408.1:0.00631160)0.8160:0.01652141,(A6048_02270_AWH94526.1:0.00621696,(CT688_02315_AVZ38494.1:0.00000000,GJR88_00748_QGW23540.1:0.00000000)1.0000:0.01148262)0.9940:0.02701718)1.0000:0.06364117,BJL86_0500_ANI91305.1:0.07411017)0.7240:0.03278442)0.5000:0.01145065)0.4340:0.02299771)0.0420:0.00421570,(((((((((((((A6122_2641_AND17755.1:0.00320380,(C1O28_12490_AZZ49896.1:0.00826396,GTU71_11560_QHF21399.1:0.00943562)0.2100:0.00119164)0.3080:0.00280168,C7V51_13425_AZZ56766.1:0.00828026)0.6220:0.00966746,((BWO91_19475_AQX81838.1:0.00000000,(EAO79_03535_AZH82071.1:0.00000000,ORF01813_of_CP040750.1:0.00000000)1.0000:0.00000000)1.0000:0.02362444,(C1I64_15255_AZZ53255.1:0.00220015,GSU72_01010_QHC57319.1:0.00219547)0.9960:0.01902832)0.4800:0.00769821)0.2620:0.00432801,TI83_00205_AJM76815.1:0.02607941)0.3300:0.00885772,(B5808_03510_ARJ04396.1:0.00000000,DVJ78_17440_AXH36959.1:0.00000000)1.0000:0.03508727)0.4820:0.01048171,(AS850_13840_ARC58161.1:0.05183405,(BEH62_03220_AWG00607.1:0.00000000,EGX36_03420_QGV65966.1:0.00000000)1.0000:0.04963541)0.2740:0.00438189)0.6880:0.01539454,((((BJK06_05330_AOX65256.1:0.00816208,ORF02969_of_CP018783.1:0.00508315)0.6200:0.00482307,GA0004736_1200_SBN62300.1:0.01297537)0.5580:0.00493549,FK523_02980_QKS86608.1:0.01292355)0.9760:0.01994564,NI26_02760_AIV39441.1:0.02781462)0.9020:0.01551981)0.4060:0.00668724,(SAMN04488563_0084_SDU09988.1:0.01405772,SAMN04515669_0035_SDR97130.1:0.00811613)1.0000:0.07787734)0.1980:0.00368899,(C1N71_00900_QCR18180.1:0.02461048,SAMN04489720_1806_SDH62122.1:0.01566342)0.9960:0.05180424)0.1080:0.00245718,MalAC0309_2243_BAU33085.1:0.08628411)0.1160:0.00915704,SAMN04489719_1560_SDS10844.1:0.06486327)0.1560:0.00303209,(((CO690_07185_ATF63472.1:0.00217909,NCTC10207_01873_VEI24035.1:0.00221652)0.6040:0.00131973,RA11412_2673_BAV88972.1:0.00751039)1.0000:0.07313154,GCE65_16000_QGH70826.1:0.08673800)0.5760:0.02218749)0.1240:0.01473307,(((((((AAur_3059_ABM08573.1:0.01018317,(AU252_16260_ALV42505.1:0.00492628,GU243_10145_QHK20034.1:0.01277330)0.8080:0.00767587)0.6760:0.00857329,AUT26_15015_AMB41368.1:0.01390460)0.7520:0.01185015,((Achl_2782_ACL40747.1:0.00411767,SAMN04489743_3250_SDT50300.1:0.00469296)0.8400:0.00833682,(Asphe3_29090_ADX74021.1:0.00000000,(NIBR502770_12945_QDG89289.1:0.00195323,NIBR502771_10345_QDG62677.1:0.00244238)1.0000:0.00677050)0.9560:0.01858096)0.5480:0.00500867)0.9920:0.03332247,(RSal33209_0845_ABY22589.1:0.01949637,UM93_10590_AJT41849.1:0.00267749)0.9980:0.05103509)0.2420:0.00511372,(CGQ25_12380_ASN52784.1:0.01017177,SA2016_3135_AMM33800.1:0.01200208)1.0000:0.04027717)0.6320:0.02249159,(CVO76_09630_AUZ87860.1:0.00301716,NCTC2676_1_02432_VDR33122.1:0.00579347)1.0000:0.08791200)0.3260:0.00528313,(((((B8281_14340_ARK05733.1:0.00000000,(FOG94_10570_QDP75516.1:0.00000000,ORF01696_of_CP053419.1:0.00000000)1.0000:0.00000000)1.0000:0.01605271,ORF00329_of_CP041203.1:0.03339557)0.3780:0.00511711,(GXP71_05010_QHT55512.1:0.01180799,NCTC7547_01670_VEH30563.1:0.02846591)0.8180:0.01691527)0.2520:0.00543055,((CBP52_03490_ASR54356.1:0.02174430,Celgi_1968_AEI12469.1:0.02310627)0.3180:0.00358577,Cfla_1622_ADG74520.1:0.04205344)0.2660:0.00648962)0.6040:0.00900656,SAMN04489860_1941_SDS61185.1:0.07116768)0.4220:0.01652425)0.2020:0.01135712)0.4280:0.02672454)0.0360:0.00270760,((((((((((((AARI_07180_CBT74938.1:0.02799557,(F0M17_03705_QEP06411.1:0.00620479,ORF00862_of_CP033081.1:0.00260583)0.9980:0.01935686)0.8800:0.01556293,GcLGCM259_0559_QCY46324.1:0.03133419)0.9980:0.04606292,DCC27_006860_AXR74065.1:0.05989351)0.7140:0.01168669,(E7744_11545_QCU78707.1:0.04964662,((KRH_05290_BAG28876.1:0.00000000,ORF00664_of_CP030039.1:0.00000000)1.0000:0.04216717,KocCE7_02655_QBJ20867.1:0.04007093)0.8820:0.02538612)0.7960:0.02256310)0.5640:0.00091007,(B1A86_00002085_QDW16761.1:0.00825366,MT1254_01940_QAV28236.1:0.00055697)1.0000:0.14646567)0.6460:0.03062345,CEQ07_10905_AVL72190.1:0.08597464)0.0320:0.00473228,((((((((((AB870_13025_AKM30829.1:0.01647615,((MB84_06235_AKC69156.1:0.00092563,SAMEA4530655_00325_SNU81206.1:0.00346999)0.7600:0.00614323,UC34_01795_AJP56071.1:0.01159568)0.2140:0.00135748)0.2780:0.00513550,(FKQ53_01485_QDH58092.1:0.01762005,(PI93_001575_QHF11481.1:0.00390785,XM39_10730_AKH72572.1:0.00490278)0.6160:0.00464288)0.4360:0.00540625)0.3580:0.00876052,((ACG33_09110_AMN47250.1:0.02912615,MIM_c12750_AHG63369.1:0.02494108)0.3180:0.00674845,EQG53_05075_QAT13780.1:0.02963123)0.0860:0.00177961)0.1100:0.00620789,CKA81_04920_QAA93251.1:0.03854172)0.1360:0.01117022,(CS053_10395_QEE24866.1:0.05313265,(Nham_0804_ABE61682.1:0.00000000,Nham_0843_ABE61714.1:0.00000000)1.0000:0.04349419)0.0960:0.00046604)0.1360:0.00872962,soil367_05870_QCF25494.1:0.04308842)0.1140:0.00859489,((((BBN53_10040_ANY16208.1:0.03334954,SAMEA3906487_00487_SAI66897.1:0.04888856)0.4940:0.00935452,RGI145_14480_APT58135.1:0.04374362)0.3400:0.00939310,(Bpet0345_CAP40677.1:0.05817978,OCAR_4500_ACI91645.1:0.05304585)0.1920:0.00405853)0.0320:0.00307757,((C3E99_15085_AVA15003.1:0.00000000,LH20_17300_ALC13719.1:0.00000000)0.9960:0.01225263,Swit_3730_ABQ70075.1:0.01441562)0.9980:0.04416094)0.0440:0.00268005)0.0540:0.00568013,(BGP89_03300_AOH35498.1:0.02961621,FPZ22_03760_QDW66112.1:0.04787128)0.5680:0.02832746)0.2040:0.00833895,((BTO20_07450_ART68433.1:0.03334723,(NCTC10271_04074_VEG45013.1:0.02404419,NCTC10485_00976_VEG46198.1:0.04400928)0.5360:0.01012476)0.6920:0.02663447,C6I20_02015_AXT84090.1:0.06317541)0.3780:0.00802755)0.4340:0.01658163,EGT29_02810_AZG06877.1:0.06456186)0.3480:0.01573055)0.0400:0.00557723,((FE251_13860_QDB80345.1:0.04128141,FE374_07335_QDC24462.1:0.04095669)0.7760:0.02201873,(Svir_20430_ACU97060.1:0.02683598,Tfu_1649_AAZ55684.1:0.03187162)0.9020:0.01881181)0.3860:0.01291117)0.0620:0.01224377,(((ASJ30_09025_APH01653.1:0.03755093,EXU32_05310_QBF47891.1:0.03993656)0.9980:0.07068288,G7070_05330_QIK71803.1:0.04951658)0.3760:0.01606466,(((D5R93_04980_AYD89571.1:0.00412768,ORF01377_of_CP025227.1:0.01357190)0.8800:0.01065134,NCTC11923_02235_VEG75563.1:0.01849486)1.0000:0.05541332,ORF02551_of_CP031447.1:0.07174997)0.8160:0.03508134)0.1920:0.00677846)0.0160:0.01044097,(((((BCB70_06160_AOH45554.1:0.02395686,(F6X01_00540_QEW94846.1:0.00000000,PAZ_c01050_AEE71314.1:0.00000000)1.0000:0.01631704)0.6460:0.00642027,PALO_10120_AGJ78618.1:0.02290168)1.0000:0.11673715,ORF02382_of_LR698993.1:0.07161049)0.3500:0.01016215,(C0Z11_01935_AZZ41254.1:0.09576454,JS278_03022_AXE40156.1:0.09183407)0.2440:0.00080602)0.9820:0.05766950,((((BH708_09055_APX32841.1:0.06668611,(Bfae_24970_ACU86283.1:0.01650108,((CFK38_06130_ATG51149.1:0.01214315,CFK39_05035_ASK65301.1:0.01452510)0.7460:0.01047628,CFK41_03925_ATG54015.1:0.02564849)0.7020:0.00823373)0.9920:0.04661580)0.8540:0.03199921,(((C1N80_06445_QCR53256.1:0.04954065,DWV08_10050_AXK45917.1:0.02794684)0.9720:0.03252406,FOB48_02560_QEU11288.1:0.06229185)0.5460:0.01174002,(((CXR26_03225_AZL08354.1:0.01707775,SAMN04489751_1156_SDS07172.1:0.01864033)0.9340:0.02461490,((CXR29_02860_AZT99779.1:0.02015735,(ORF03173_of_CP050154.1:0.01728907,SAMN04489752_3425_SDT12366.1:0.01842901)0.2840:0.00225751)0.3040:0.00364989,ORF00866_of_CP050152.1:0.02454932)0.5480:0.01090362)0.9600:0.02295905,EJ997_12020_AZQ77957.1:0.05754146)0.7740:0.02047755)0.4100:0.01033405)0.4440:0.01543109,SAMEA4412665_01353_SNV36362.1:0.09087702)0.6360:0.01919706,((BW730_08525_AQP49280.1:0.05520483,BW733_02580_AQP52433.1:0.04626463)1.0000:0.07475507,(((DV701_01710_AXH95045.1:0.06348243,ORF02150_of_CP038213.1:0.04285322)0.2500:0.00379438,((ORF01731_of_CP040887.1:0.02934483,ORF01761_of_CP042862.1:0.02472239)0.9880:0.03254240,SGUI_0143_ANS77539.1:0.03224309)0.7960:0.01653082)0.3740:0.00731321,ORF02314_of_CP036403.1:0.04135399)1.0000:0.07318003)0.2840:0.01055276)0.0680:0.00959033)0.0160:0.00443648)0.0320:0.01459198,((((((ATC03_19220_ANJ28510.1:0.01542904,ORF03430_of_CP034753.1:0.03401924)0.9740:0.01921556,Isova_1323_AEG44091.1:0.06729796)0.7340:0.01850327,ORF01958_of_CP051884.1:0.07842045)0.4060:0.01356790,(((BMW26_16975_APH46886.1:0.06813460,(((C6C15_16425_AVL98550.1:0.00000000,SAMN04489809_1917_SDS46670.1:0.00000000)0.9980:0.01791582,ORF02667_of_CP025422.1:0.01780226)0.7500:0.01499614,ORF03488_of_AP017975.1:0.03761767)0.9980:0.03392923)0.6440:0.03204034,(((C2138_12125_AWB90191.1:0.03039343,FVA74_01830_QEE60449.1:0.04709406)0.8500:0.01961232,ESZ53_08450_QAV70469.1:0.05797775)0.7920:0.01661925,E3O41_09690_QBR74639.1:0.07519213)0.4560:0.01368008)0.3040:0.01307121,Jden_1101_ACV08757.1:0.10381335)0.4440:0.01925219)0.4600:0.01261646,(KPaMU14_10215_ALB03758.1:0.06358993,(KRH_05500_BAG28897.1:0.00000000,ORF00692_of_CP030039.1:0.00000000)1.0000:0.03787953)1.0000:0.09113235)0.2100:0.01310357,(((((B7495_03605_ASD21292.1:0.00454297,(ORF01493_of_CP030033.1:0.00000000,PA27867_0737_ANP71704.1:0.00000000)1.0000:0.00426766)0.9980:0.04453067,(((FFI11_011850_QDW63121.1:0.02407613,Sked_22460_ACZ22161.1:0.02077443)0.3880:0.00382992,SAMN04489834_0698_SDS01314.1:0.02089422)0.3300:0.00922072,ORF02998_of_CP046619.1:0.04589100)0.2660:0.00578637)0.4080:0.00681340,BN1051_02322_CEA08959.1:0.05375081)0.4540:0.01818091,(EVS81_04320_QBE48150.1:0.03294636,(Lxx02780_AAT88310.1:0.03803383,(SAMN04515680_2948_SEB06232.1:0.00000000,(SAMN04515683_3708_SDK51961.1:0.00000000,(SAMN04515684_3057_SDJ28798.1:0.00000000,(SAMN04515685_3690_SEN59646.1:0.00000000,(SAMN04515686_1242_SDN50656.1:0.00000000,(SAMN04515690_0726_SDH10323.1:0.00000000,SAMN04515691_3291_SFM68012.1:0.00000000)1.0000:0.00000000)1.0000:0.00000000)1.0000:0.00000000)1.0000:0.00000000)1.0000:0.00000000)1.0000:0.03472552)0.5280:0.01060446)0.5200:0.01404027)0.5780:0.00848623,((DCE93_13305_AWB96502.1:0.03812265,ORF00676_of_CP040872.1:0.03463671)0.3980:0.00260318,SAMN04489721_3245_SDT34906.1:0.03378762)0.9860:0.04187709)0.6800:0.02430262)0.3300:0.03144258)0.0080:0.00893976,(((((AERYTH_03935_ALX03910.1:0.07621261,((EK0264_10760_QHC00721.1:0.04863828,ORF01129_of_CP044344.1:0.04798856)0.5240:0.00646019,I598_2348_ANC31888.1:0.05157394)0.8100:0.01677478)0.8040:0.02633563,((BK816_01530_AOZ72138.1:0.06601371,ORF00985_of_LN849456.1:0.07002710)0.7080:0.01680252,Ksed_09640_ACV06010.1:0.09246862)0.8620:0.04044387)0.2540:0.01269435,((FE634_10165_QCW50684.1:0.05285901,I601_3370_ANH39776.1:0.06328064)0.8060:0.02298635,SAMN04488570_0839_SDR96884.1:0.07017479)0.6420:0.01662011)0.3580:0.02389326,SAMN04488544_2650_SDU96286.1:0.11109827)0.2120:0.00849451,SAMN04489812_1134_SDS18228.1:0.13888303)0.2140:0.02294329)0.0140:0.00946454)0.0100:0.01147249,((((BBR43_09685_ATZ06427.1:0.02799414,NCTC10288_02353_SQI01028.1:0.03537548)0.9980:0.05259357,((C3E79_00830_AWB83204.1:0.07757395,CGLAU_00745_AQQ14144.1:0.08391352)0.4680:0.00811279,((CMUST_00945_AKK04540.1:0.04342926,CPELA_10370_QAU53323.1:0.06290639)0.6900:0.01774112,YH66_01505_AKF26319.1:0.05267501)0.6600:0.02336020)0.3920:0.01392943)0.3820:0.01227893,(CATYP_00915_AIG63477.1:0.09345980,SAMEA4530656_02336_SNV89033.1:0.07319564)0.4960:0.01937062)0.9920:0.07942706,(CARG_00535_AGU14308.1:0.07127758,(DR71_1262_AIN81636.1:0.01118828,ORF00670_of_LR698960.1:0.00205694)1.0000:0.06571006)0.8940:0.02399061)0.8400:0.03573651)0.0140:0.00833815,HL663_14335_QKE84997.1:0.14324875)0.2560:0.02993276,(BBJ32_08425_ANR91298.1:0.15286535,BBJ32_08430_ANR91299.1:0.11169431)1.0000:0.16968075)0.0800:0.00650080,(((((BKM31_43335_AQZ67391.1:0.06408834,Tbis_0236_ADG86968.1:0.08205356)0.3840:0.00839822,(DKM19_00435_AWS40020.1:0.03298316,Sros_0517_ACZ83541.1:0.04925494)0.7360:0.02130297)0.7180:0.01669088,(CDO52_03285_ASU81930.1:0.04248807,EKD16_00975_QBI52012.1:0.03499942)1.0000:0.07094271)0.7960:0.02393266,FsymDg_1299_AEH08783.1:0.11982211)0.6280:0.01799073,EPA93_20465_QBD78244.1:0.12563631)0.8420:0.06550325)0.1100:0.00387213,AL705_05670_ALE19167.1:0.23539279)0.4680:0.00951255,((((((((((((A21D_02050_AUJ25131.1:0.00570495,ORF02712_of_CP033048.1:0.00310568)0.9720:0.01678204,BKP57_07245_API94193.1:0.01000581)1.0000:0.04127065,(OB0633_BAC12589.1:0.02223689,ORF01615_of_CP033046.1:0.02261368)0.7800:0.01259636)0.7540:0.01127484,(CFK37_03130_ASK61243.1:0.01311910,CFK40_19770_ASN07077.1:0.01806383)0.9980:0.05332266)0.8800:0.01712914,AAV35_012065_AKG05428.1:0.07555324)0.3500:0.01123746,FN924_01740_QDP39043.1:0.08251945)0.2040:0.01470004,AOX59_11390_ALX49134.1:0.12293845)0.3100:0.02061821,(GI584_02850_QGH33054.1:0.06425413,ORF00336_of_CP029797.1:0.04208152)0.9100:0.03879716)0.2380:0.03158094,(((((ABE41_011005_ANX12539.1:0.03230717,(GZ22_16975_AIF68156.1:0.02670205,SB24_05345_AJC24648.1:0.04135142)0.3400:0.00643658)0.3360:0.00855462,((((((C0638_20105_AUO08697.1:0.01691573,HPL003_20855_AET60905.1:0.02793483)0.8200:0.01339080,ET464_16025_QAY67665.1:0.02289151)0.3600:0.00459530,R70723_03765_AIQ45106.1:0.02245985)0.1380:0.00082422,KCTCHS21_48370_BBI35438.1:0.02681385)0.2660:0.00726350,Pjdr2_5427_ACT04037.1:0.05008115)0.3960:0.00588310,DOZ91_18440_AZV62342.1:0.03897676)0.6180:0.00914454)0.4300:0.01395789,(((AJGP001_01615_AQU78080.1:0.00000000,AUO94_15485_ALS79935.1:0.00000000)1.0000:0.02513094,ORF03253_of_LR698965.1:0.01058714)1.0000:0.06738544,((AP3564_01325_ASS89087.1:0.04322068,FSZ17_10775_QED47700.1:0.05340616)0.4740:0.01327304,((BCV53_00560_ANZ28741.1:0.00000000,GY4MC1_0460_ADP73294.1:0.00000000)0.6440:0.00227521,DER53_02550_QIQ31880.1:0.00212041)1.0000:0.05238572)0.3120:0.01902167)0.0980:0.00404651)0.1920:0.01789418,(BFC22_00275_ANZ98624.1:0.03742638,BFC23_11875_AOA03163.1:0.05438117)0.9940:0.03971225)0.0880:0.01686858,((CXM95_00945_AUJ84077.1:0.00172384,D8N35_03005_AYJ44119.1:0.00708679)1.0000:0.11220160,ORF02300_of_CP028720.1:0.10873203)0.7260:0.03063776)0.0580:0.00694896)0.4180:0.01855155,BFC19_04380_ANZ94689.1:0.11819268)0.6040:0.01629546,(((((AB656_04840_AKV55630.1:0.04529086,BA20089_00585_ATO42188.1:0.05133597)0.9780:0.03614236,(AYR59_01725_ANZ58850.1:0.08079790,LAC1533_2346_SFV41772.1:0.08068957)0.7920:0.01846201)0.7000:0.02119415,((FGL75_05090_QEA57278.1:0.01980008,FOL01_0099_APS40958.1:0.01138284)0.9960:0.03752908,G4V46_05035_QIE78631.1:0.04839605)1.0000:0.07393555)0.8420:0.01289908,((ASU28_08410_ALO04370.1:0.06855270,((ASU28_14310_ALO05441.1:0.02651613,C1940_12095_AUV73166.1:0.01375777)0.8160:0.00887407,LC20004_14205_ATO45083.1:0.03204932)0.9780:0.02323576)0.5600:0.00494838,S101189_01246_ARW28799.1:0.04522900)1.0000:0.05559227)0.8640:0.02266384,(EQK21_09575_QAR36273.1:0.01500359,LP065_06300_ARJ72178.1:0.02071449)1.0000:0.09275499)1.0000:0.10138112)0.6300:0.01756145,(((((((AWY79_00975_AMK09776.1:0.01821088,BN4_20033_CCH50095.1:0.03585634)0.5600:0.00840826,Daes_0827_ADU61844.1:0.03503098)0.4540:0.00714404,GM415_09335_QGY40319.1:0.02111858)0.9760:0.04244288,((DGI_2858_AGW14586.1:0.05834499,GD606_16190_QLA13689.1:0.07769581)0.6740:0.02576997,(DGWBC_1556_AKG54188.1:0.10298032,(Deba_0799_ADK84170.1:0.06968677,Desac_1168_AEB09031.1:0.07139183)0.5140:0.01675967)0.2460:0.00632674)0.2820:0.00884986)0.9920:0.07091943,((((C5Q97_11935_AVM47251.1:0.26193349,(((Clole_2655_ADZ84356.1:0.00000000,EKH84_16095_QEH69829.1:0.00000000)1.0000:0.16873756,SpiGrapes_3209_AEV30954.1:0.13070936)0.3020:0.01154807,PYTT_2337_SEH98853.1:0.11484933)0.2200:0.01478252)0.2520:0.01562802,(NCTC10117_00706_VEU61625.1:0.00000000,NCTC10185_00332_VEU71326.1:0.00000000)1.0000:0.17623072)0.4880:0.00810965,((Desru_1398_AEG59670.1:0.05726803,SPTER_06880_QDR79413.1:0.06380990)0.9940:0.05985426,G7050_16870_QIK61424.1:0.11322546)0.9020:0.04586939)0.4340:0.01871382,Cal6303_0511_AFY99585.1:0.20187912)0.1580:0.00790754)0.2220:0.01025475,Aaci_0342_ACV57401.1:0.13322124)0.3440:0.00458473,B0W44_12950_AQS56534.1:0.12594137)0.3940:0.01647511)0.3340:0.01514069)0.1200:0.01366924,(((A7982_01404_APR76057.1:0.09765172,(AA314_08222_AKJ06596.1:0.06196040,(CYFUS_007996_ATB42518.1:0.03127207,MEBOL_001391_ATB27946.1:0.02279515)0.9600:0.03968976)0.9040:0.02834197)0.9580:0.03946126,EH165_04600_AZI57547.1:0.21643231)0.8200:0.03686021,((((((((ABE83_05615_ALC26616.1:0.00343954,B7C62_30545_ARF76130.1:0.00980568)0.4700:0.00294277,(SGR_1323_BAG18152.1:0.00192442,WQO_28655_ALU96954.1:0.00247119)0.6780:0.00594137)0.5780:0.00760819,C5746_33425_AXE81048.1:0.01022295)0.3880:0.00170420,SLUN_31740_AVZ76096.1:0.01162487)0.6480:0.00562665,((B9S66_26640_AWL35531.1:0.00000000,SFR_0927_ALM37542.1:0.00000000)1.0000:0.02358397,(FNV60_39300_QDO53492.1:0.01776808,TUE45_06827_CUW32078.1:0.01341485)0.4160:0.00109846)0.5880:0.00562667)1.0000:0.05545792,((B6264_01070_ARF77697.1:0.02099843,CFP65_6326_AUG80987.1:0.04237118)0.6000:0.00517761,(HUT16_30030_QKW22767.1:0.01204916,KSE_63470_BAJ32105.1:0.00565041)1.0000:0.02711946)0.9980:0.04064660)0.9340:0.04094723,Caci_3637_ACU72540.1:0.17404113)0.7260:0.02889677,(((((((ABE83_11425_ALC27636.1:0.00285882,(B7C62_24865_ARF75112.1:0.00389330,C5746_27600_AXE80074.1:0.00935193)0.2300:0.00154650)0.4200:0.00395831,(SGR_2316_BAG19145.1:0.00898855,WQO_23930_ALU96104.1:0.00425668)0.5740:0.00723529)0.3220:0.00241372,SLUN_26405_AVZ75199.1:0.01880992)0.6100:0.00806720,(CFP65_4873_AUG79592.1:0.02258062,FNV60_33515_QDO52504.1:0.01769328)0.4440:0.00367809)0.4960:0.00592104,(B9S66_21800_AWL34641.1:0.00000000,SFR_2085_ALM38700.1:0.00000000)1.0000:0.01723525)0.8860:0.01756154,TUE45_05725_CUW30988.1:0.02737661)0.5760:0.01234685,(B6264_07540_ARF78790.1:0.04436846,C7M71_020060_AXI81537.1:0.06196719)0.3360:0.00393379)0.9840:0.05347487)0.8100:0.01797781)0.8620:0.03255706)0.0860:0.00396442,((((((((((A0128_08195_AOP33823.1:0.02236269,EFP84_00325_AYV54098.1:0.01335539)0.8080:0.01143300,GS520_10115_QHH28652.1:0.04585374)0.4340:0.00261764,(B2G51_01120_ASV10614.1:0.01399804,(DPV73_12675_AXR68732.1:0.00858949,LBK6_09540_AMX58567.1:0.00911009)0.6920:0.00382042)0.9900:0.02933835)1.0000:0.08085904,Bdt_0756_AFY00463.1:0.07804943)0.9880:0.05753492,((((A4W93_27265_ARN23308.1:0.06909676,((AM586_04290_ALK95622.1:0.04468502,HH212_05000_QJD99458.1:0.02807433)0.7360:0.01455207,ORF04876_of_CP019038.1:0.02895361)1.0000:0.04493321)0.7440:0.01455500,((ACZ75_26540_AKU24492.1:0.05523877,(((((BZG29_04880_AQR67773.1:0.00658483,G3257_05040_QKY01687.1:0.01558903)0.3140:0.00204707,YQ44_23290_APA70230.1:0.00680272)0.3440:0.00230788,CNX70_04950_ATD59605.1:0.00431967)0.9940:0.02743306,GJA_4613_CDG85220.1:0.03409552)0.5060:0.00447696,CR152_22405_ATQ76954.1:0.03544748)0.8080:0.01831424)0.6500:0.01741365,((((C9I28_21475_AVR97923.1:0.00479893,E1742_08480_QBQ36188.1:0.00844630)1.0000:0.03725981,(EWM63_20510_QBE65081.1:0.01286434,(EYF70_05830_QBI00423.1:0.00790834,FCL38_12810_QCP11197.1:0.00533688)0.7600:0.00945901)0.8980:0.01559708)0.5420:0.01082031,HH213_02650_QJD89109.1:0.05160904)0.8140:0.02047653,DIR46_02770_AWL03484.1:0.07535546)0.4640:0.00618892)0.8180:0.02243364)0.9840:0.05015731,(EGT29_16880_AZG09398.1:0.09356452,FXN63_15355_QEI07062.1:0.07309092)0.9200:0.02977652)0.8920:0.03437489,AAW51_4991_AKJ31682.1:0.11012626)0.3920:0.02250072)0.0900:0.00340583,Dacet_1724_ADD68488.1:0.17884289)0.0500:0.00648539,((((((AFERRI_20309_SMH65527.1:0.10772748,(CAP31_09940_ARU31970.1:0.05679791,SFPGR_34010_BBP05979.1:0.05934174)0.6780:0.01924633)0.5240:0.01163601,SVA_3598_BAU50134.1:0.08521641)0.9140:0.03344085,(DAAJ005_02000_QFP75386.1:0.10507847,DM785_04170_AWT37029.1:0.08782520)1.0000:0.10226837)0.5900:0.02971819,((((B2G69_08705_ARO54219.1:0.00496932,Mchl_0333_ACK81270.1:0.00384131)0.6580:0.00275384,Y590_00900_AMB43438.1:0.00608607)0.4580:0.00103825,E8E01_01785_QDI79241.1:0.01227585)1.0000:0.09440532,RB4376_CAD73747.1:0.13758614)0.9760:0.07481420)0.2760:0.01217971,((AciX8_3413_AEU37711.1:0.15349892,(SUN_0439_BAF71399.1:0.00427772,YH65_09035_AKF25500.1:0.00011789)1.0000:0.13491791)0.3020:0.01174296,PBC10988_17700_QGJ70081.1:0.14388032)0.2220:0.01379181)0.1160:0.01932945,(((((((((C0058_29035_AUO25829.1:0.00827030,CI807_02950_ASV35186.1:0.00497493)0.3480:0.00090462,CLM72_24995_AVJ24799.1:0.00350069)0.4000:0.00429189,(EPZ47_26640_QBZ92122.1:0.02342898,FFH90_027500_QDV97860.1:0.00775395)0.2160:0.00130649)0.2780:0.00390032,NCTC10937_04842_SQG00647.1:0.02360684)0.3080:0.00074648,SAMN04490202_3277_SDP20436.1:0.01484482)0.9780:0.01984955,DVB73_13295_AXM96685.1:0.02773477)0.9980:0.04253248,(DKL61_06145_AWM79973.1:0.12229612,(SGGMMB4_05020_CRL46407.1:0.01745586,Sant_0531_AHF75627.1:0.01372707)1.0000:0.05503023)0.2860:0.00714561)0.6920:0.03171084,(D9V35_07430_AYN87334.1:0.00000000,GN303_07220_QGT69054.1:0.00000000)1.0000:0.15377749)0.4940:0.01018100,ZMO2_ZMO0918_AVZ25836.1:0.18749662)0.2040:0.02027953)0.0060:0.00206684)0.0740:0.01044603,((((((A5892_13930_ANF58431.1:0.07859775,((B9G99_12975_ARS53658.1:0.01433240,B9H00_02025_ART61999.1:0.01685053)1.0000:0.06797526,FY550_06055_QEL10730.1:0.07022180)0.4720:0.00480956)0.6740:0.02373939,ZBT109_1666_BBG30422.1:0.09950371)0.3940:0.01155601,((BFX80_14460_AOM02256.1:0.00000000,(CU110_12980_AZV32098.1:0.00000000,ORF02691_of_CP047970.1:0.00000000)1.0000:0.00000000)1.0000:0.02651796,ORF00583_of_CP047025.1:0.02293031)1.0000:0.10655580)0.9680:0.04296250,((((((AVL55_01970_AMJ97041.1:0.00615908,D1814_05535_AXT40745.1:0.01154049)0.9800:0.02074850,EP13_02290_AIF97616.1:0.03846620)0.8920:0.01461277,D0Y50_18555_AXR08179.1:0.04196927)0.9840:0.04762291,(CBR65_07585_ARU27312.1:0.04674702,(MPQ_0554_ADQ83736.1:0.00000000,Msip34_0529_ACT49777.1:0.00000000)1.0000:0.06939263)0.9380:0.03637964)0.7460:0.02465455,((BZ13_348_AJI74760.1:0.01045215,F7308_1286_AEI36212.1:0.01621610)1.0000:0.04876083,KX01_1552_APC96791.1:0.07395848)1.0000:0.07727571)0.5980:0.02535726,(AXE80_09995_ANW96590.1:0.10112334,EZMO1_0953_AMO55167.1:0.13526544)0.3360:0.01186325)0.9300:0.03862211)0.7280:0.05195698,(AVI54_00765_APS62507.1:0.15079197,(((((((CEQ32_21000_ASF17249.1:0.00022019,Shewana3_0908_ABK47145.1:0.00859044)0.9680:0.00888157,FGA12_14725_QDF76305.1:0.02016362)0.8560:0.01440141,EXU30_07540_QBF82563.1:0.03465605)0.6620:0.01092031,FJQ87_17325_QDF68197.1:0.04212902)0.3740:0.00766341,STH12_02828_AZQ11897.1:0.02931562)0.3340:0.00972338,SVI_3659_BAJ03630.1:0.05515151)1.0000:0.04344561,Fbal_0644_ADN74856.1:0.06557442)0.9740:0.03023169)0.6480:0.02978133)0.6300:0.02571839,((((ABAZ39_31705_AIB16421.1:0.01773416,TSH58p_18900_AWJ85636.1:0.00893409)0.9700:0.02801273,((AZL_c00160_BAI75309.1:0.01440962,E6C72_19420_QCG89956.1:0.01225862)0.5120:0.00667913,((AZOLI_p30387_CBS90214.1:0.00509793,E6C67_15075_QCG95215.1:0.01260165)0.7480:0.01012997,DM194_17840_AWU96171.1:0.01224412)0.3180:0.00243317)0.7280:0.01152043)0.3380:0.00050233,DEW08_20565_AWK88460.1:0.02782993)1.0000:0.10967393,((((BZZ01_12205_ARV59288.1:0.02236815,(Glo7428_1479_AFZ30041.1:0.04008826,SAMD00079811_20450_BAY44445.1:0.01861934)0.5280:0.00944708)0.3720:0.00401981,NIES4106_32550_BAZ68491.1:0.04181961)0.7320:0.01648983,Osc7112_5700_AFZ09913.1:0.07952846)0.5560:0.01005255,(((((COO91_05865_AUB39868.1:0.00972712,NIES4070_61670_BBD69757.1:0.00351811)0.5980:0.00352558,GXM_02716_QFS45239.1:0.00532421)0.6220:0.00562905,FD723_13315_QLE41320.1:0.01218447)0.5540:0.00770186,(NPM_5166_AVH66622.1:0.00206256,Npun_F5237_ACC83565.1:0.00674807)0.7680:0.01371199)0.9280:0.02622459,((Cylst_0044_AFZ22426.1:0.02988643,NIES22_09730_BAY60913.1:0.01038747)0.7000:0.01156101,NIES4074_37810_BAZ31309.1:0.03873059)0.5080:0.00649402)0.9760:0.03728640)1.0000:0.05798473)0.1700:0.02109471)0.0360:0.00587292)0.0280:0.00992258,((((((((((((A0O34_10730_ANF50963.1:0.01074846,EG348_05285_AZA52452.1:0.00695111)0.9860:0.01660721,EB354_21280_AZB31590.1:0.03095195)0.4500:0.00808625,((ATE47_18350_ALR32356.1:0.02345722,(EG359_13275_AZB00528.1:0.00246844,OK18_06380_AKK72307.1:0.00634219)0.6880:0.00785554)0.3540:0.00567854,EG347_12890_AZA80254.1:0.02835336)0.2700:0.00264293)0.8300:0.01493315,EB819_10030_AZI70782.1:0.03134908)0.5900:0.01857410,(((A2T59_12165_AMX55540.1:0.00000000,BBD30_07795_AQW94107.1:0.00000000)0.8660:0.00535719,((BBD34_08210_AQX08625.1:0.00000000,(EVD20_17215_QDZ63930.1:0.00000000,VO54_02866_AJW64320.1:0.00000000)0.6280:0.00000000)0.6280:0.00233202,FCS00_11810_QCO47033.1:0.00206359)0.7120:0.00347293)0.9220:0.01046704,BBD35_06415_AQX12030.1:0.02315394)0.9900:0.05643062)0.2400:0.00546469,(EIB73_11545_AZI33780.1:0.03567885,NBC122_00712_QBO57547.1:0.06094799)0.5540:0.01444438)0.4880:0.01360309,FIP52_07960_QDE20316.1:0.06616866)0.4580:0.01143402,FGE20_04175_QCX52986.1:0.08527033)0.8100:0.03328432,(((((AM218_15190_ALD22308.1:0.10997467,D3Y59_12530_AYA37798.1:0.07234689)0.2660:0.00966567,(Solca_3643_AFD08647.1:0.05992901,Sph21_1533_ADZ78095.1:0.06611171)0.3600:0.01092037)0.0480:0.00727711,((((DEO27_022690_QEM12698.1:0.01281307,FSB76_15865_QEC77350.1:0.01836986)0.6500:0.00632679,HYN43_021300_AYL97673.1:0.01381015)0.5100:0.00434573,SAMN05216490_0183_SDR91214.1:0.02493949)0.9680:0.01694887,MuYL_0719_ASU32621.1:0.05552424)0.4780:0.02636824)0.0380:0.00669768,(FAES_pFAES01001_CCH03495.1:0.10260280,ZPR_3145_ADF53462.1:0.10638701)0.2260:0.01140040)0.0020:0.00545047,((AQ505_20335_ALL08908.1:0.04987529,AY601_2962_AMP99836.1:0.05646036)0.9620:0.03753061,(((((BK054_17405_APA93960.1:0.00000000,(MPR_2494_AJH15660.1:0.00457163,MYRA21_3668_AJA70754.1:0.00000000)0.9040:0.00008808)0.9820:0.01220066,E0Z07_17085_QBK77936.1:0.00551858)0.9800:0.02041412,ORF01637_of_CP047050.1:0.04117145)0.8660:0.01331445,ORF00169_of_CP039934.1:0.05754167)0.9940:0.05137368,(((CA2015_2990_AKP52395.1:0.03506620,Cycma_3049_AEL26777.1:0.02830342)1.0000:0.05037568,Fluta_1358_AEA43353.1:0.07172803)0.3720:0.01251801,SGRA_3871_AFC26587.1:0.09560396)0.1800:0.01365026)0.0280:0.00666820)0.0140:0.01164090)0.0020:0.00505458)0.0040:0.00950965,(((BN1088_1432695_CDT00303.1:0.03272290,KO02_20495_AIM38813.1:0.03533056)1.0000:0.06512041,(E0W69_016425_QES90166.1:0.09865514,Sph21_4886_ADZ81393.1:0.14330469)0.2740:0.01226774)0.1120:0.01128710,FSB73_12835_QEC72430.1:0.16176708)0.1080:0.01277254)0.0200:0.00750848,((((CA264_11080_ARS35935.1:0.03981111,ORF00534_of_CP014766.1:0.03294824)0.9640:0.03363147,PKOR_22295_AKD05293.1:0.04612850)0.6360:0.01362480,(CK934_14450_ASZ12074.1:0.06551541,Cpin_5844_ACU63263.1:0.04571022)0.8320:0.01968125)0.4500:0.01918558,FRZ59_13585_QEC53267.1:0.11729464)0.0920:0.01078941)0.3580:0.04284969,((FIC_00168_ACU06643.1:0.26532302,N008_17155_AII53696.1:0.16681033)0.1680:0.00745226,NIES4102_17170_BAZ44701.1:0.27986116)0.0920:0.01694529)0.1880:0.01532369)0.0220:0.00792783,(VAPA_2c10530_AGU53609.1:0.29444088,((((((((((A0U93_15040_AQS89013.1:0.08567291,D5366_04100_QDH25836.1:0.07581456)0.7540:0.02825240,(E3E11_04075_QDH15168.1:0.08906103,(GN304_00050_QGT74349.1:0.00000000,ORF00165_of_CP020554.1:0.00000000)1.0000:0.07759441)0.8240:0.02215249)0.5560:0.02756239,(((((((((A3224_00130_AMX01198.1:0.06864578,(BTJ40_00135_AWF79365.1:0.05822767,(FIU95_00145_QFT52989.1:0.03727688,GL2_35240_BBM03450.1:0.05453067)0.3740:0.00464920)0.6420:0.01176413)0.4480:0.01669212,((((((AZF01_12985_AMM86831.1:0.00431388,(Mame_01191_AQZ50560.1:0.00770158,TM49_11355_AJY46138.1:0.00999799)0.5200:0.00457577)1.0000:0.04539856,ORF02220_of_CP029208.1:0.04480927)0.5260:0.01764218,BBC0122_005940_AQT46723.1:0.06089574)0.1580:0.01088327,((BWO90_17925_ATB03878.1:0.01682985,Smed_0383_ABR59240.1:0.01888823)1.0000:0.05042979,TQ29_09330_ALG90364.1:0.06024566)0.4400:0.02105077)0.0200:0.00536274,((C4375_10590_AVF05906.1:0.04283538,(EKK97_19700_QHC51374.1:0.03680268,(RAK1035_2177_AWZ20886.1:0.00390708,ROSMUCSMR3_03289_ARE84751.1:0.00933815)0.9980:0.03643750)0.7060:0.01026298)0.9980:0.05431242,MXMO3_01410_AVX03940.1:0.06911230)0.1260:0.00710563)0.0100:0.00756495,(F11_12785_AEO49021.1:0.07138328,FDP22_14590_QDL92903.1:0.06969532)0.0520:0.00357900)0.0000:0.00681202)0.0000:0.00279496,FA04_01970_ANK71503.1:0.08135160)0.0020:0.01654487,((((Celly_3031_ADY30848.1:0.01948775,ZOBELLIA_1427_CAZ95483.1:0.02078615)0.9980:0.03479101,DJ013_13000_AWW00905.1:0.06368083)0.9620:0.04132656,(Hbal_0537_ACT58239.1:0.09853664,LO80_04520_AIT09304.1:0.08906198)0.3780:0.01950955)0.1120:0.01232934,ORF02462_of_CP034930.1:0.12170061)0.0480:0.01830433)0.0000:0.00334252,Ark11_1402_CUT18203.1:0.13390607)0.0000:0.00848102,(((((((((A3858_06885_ANS33973.1:0.01049736,ORF01839_of_CP023548.1:0.01617089)1.0000:0.06257157,AKL17_2099_AMY69345.1:0.06014774)0.2300:0.00521792,E4191_07400_QBX34556.1:0.08438678)0.3840:0.02602811,((((BLM14_13600_ATU92542.1:0.04371402,KKY_2014_AEQ52024.1:0.03852408)0.4660:0.00902570,(FNA67_15030_QEE21418.1:0.00000000,XM25_11265_AKR56364.1:0.00000000)1.0000:0.05378149)0.2420:0.00694191,YBN1229_v1_2331_CPR19813.1:0.03773937)0.1640:0.01699983,Rvan_0297_ADP69586.1:0.06776647)0.0240:0.01073991)0.0000:0.00635621,((E8L99_02775_QCK84780.1:0.06006860,ORF00716_of_CP030885.1:0.06597212)0.3940:0.01625515,E8M01_09250_QCI64401.1:0.05687894)0.1720:0.00808450)0.0020:0.00553709,Hden_2518_ADJ24314.1:0.07647027)0.0000:0.00246949,((RC1_3548_ACJ00901.1:0.05306089,(STHU_06300_BBK29996.1:0.05252495,STVA_08420_BBK40822.1:0.03928260)0.8360:0.01718712)0.4580:0.00920284,Y958_21190_ASG23332.1:0.04767507)0.2260:0.00556075)0.0000:0.00633275,Sde_0830_ABD80092.1:0.08229846)0.0000:0.00209675,((((((((((A8A54_09595_ANG96705.1:0.00000000,ORF02097_of_CP018782.1:0.00000000)0.8900:0.00203590,CES85_4793_ASV84002.1:0.01120932)0.9580:0.00922472,Oant_3054_ABS15762.1:0.01534583)0.9580:0.01894734,(BCOUA_II0355_CDL77901.1:0.00000000,(BKD02_17390_APY16227.1:0.00000000,(BKD03_02575_APX68955.1:0.00000000,(BMI_II350_ACU49484.1:0.00000000,(BPI_II353_AEK55801.1:0.00000000,(BR10RB9215_C20196_SBW15533.1:0.00000000,(BR141012304_20208_SCD24682.1:0.00000000,(BRA0355_AAN33553.1:0.00000000,(DK53_2806_AIJ62592.1:0.00000000,V910_200867_AHB01097.1:0.00000000)1.0000:0.00000000)1.0000:0.00000000)1.0000:0.00000000)1.0000:0.00000000)1.0000:0.00000000)1.0000:0.00000000)1.0000:0.00000000)1.0000:0.00000000)1.0000:0.02184890)0.8740:0.01598961,AXW83_25195_AMJ63942.1:0.05003118)0.5840:0.01091337,((ATN00_00660_ALR22273.1:0.02953135,(BV87_00515_ATP17023.1:0.00000000,ORF04540_of_CP029335.1:0.00000000)1.0000:0.01991693)0.3960:0.00297331,BSY17_1845_AOF98399.1:0.03102097)0.5160:0.00975025)0.3620:0.00676864,NX02_24225_AHE56452.1:0.04387724)0.3220:0.00705037,(HYPMC_0923_CCB64156.1:0.03405442,Xaut_2321_ABS67564.1:0.04343307)0.5520:0.01213518)0.3940:0.01777211,(F1728_05840_QGQ22237.1:0.04166879,Pan161_16920_QDT90058.1:0.04056930)0.8820:0.02533477)0.1260:0.00337913,PUV_26080_CCB87558.1:0.09018263)0.1460:0.01096485)0.0000:0.00430424)0.0020:0.00275948,((ABE85_22495_ANH69657.1:0.03205664,RD2015_153_ALV04658.1:0.06457019)0.8100:0.03265483,(Astex_0553_ADU12242.1:0.00000000,Astex_1454_ADU13121.1:0.00000000)1.0000:0.08831159)0.1200:0.01779479)0.0160:0.00425412,NCTC12852_02068_VEH03025.1:0.09310586)0.0300:0.01228418,((((((((A6K25_12570_ANB22034.1:0.00000000,(AV940_11845_AMJ91103.1:0.00000000,AVL56_12365_AMJ95012.1:0.00000000)0.9480:0.00000000)0.9480:0.00602530,ambt_05475_AEF02639.1:0.00721992)0.9540:0.01781014,(AVL55_12280_AMK00416.1:0.01437123,BM527_11510_APD86666.1:0.02134685)0.6420:0.00601236)0.9980:0.03723663,(FX988_02100_QHJ11864.1:0.00244054,Glaag_0554_AEE21517.1:0.00195508)1.0000:0.06059316)0.8980:0.03038828,D0Y50_01550_AXR05170.1:0.09453056)0.5780:0.01351716,(CDO87_21905_AUC55649.1:0.10082487,(((FIU85_20050_QFT99620.1:0.00000000,FIU86_08095_QFT92802.1:0.00596498)0.9520:0.00961971,FIU89_11550_QFT81245.1:0.00811920)1.0000:0.05605378,Ga0080559_TMP2690_APX23486.1:0.07127811)0.8800:0.03359792)0.4900:0.01729313)0.3220:0.00417262,(((AYJ57_02290_ANT59293.1:0.05025859,CEW88_08740_AWI83756.1:0.03675279)0.7100:0.01766234,((B5M07_09950_AYE86410.1:0.06018590,(BV394_01790_APX88615.1:0.04009192,CBW24_08875_ATI42110.1:0.04691946)0.7160:0.01491720)0.2360:0.00298698,EF888_11380_AZQ67680.1:0.06750244)0.2560:0.00598122)0.2960:0.00763429,DA792_06995_AVW90860.1:0.06274220)0.7820:0.03764817)0.9400:0.05565367,(M673_07630_ALN72580.1:0.04828812,ORF02355_of_CP034767.1:0.06293752)0.9980:0.06141134)0.4240:0.01710242)0.1120:0.00655004)0.0620:0.01230981,(((((((((ACRYD_1626_AYJ78743.1:0.00726842,EI285_02645_AZL53526.1:0.00597680)0.5900:0.00547248,ATR_0438_AXK48322.1:0.02137598)0.9220:0.01395423,(AFAEC_0723_QKF72905.1:0.01617136,APORC_0639_QEP40255.1:0.01501157)0.6560:0.00779135)0.9120:0.02004493,AMRN_0493_AXX86261.1:0.05016258)0.8700:0.02349374,(ALEK_2192_QKJ23452.1:0.06741701,(LPB137_08935_APW65973.1:0.00000000,ORF00251_of_CP032363.1:0.00000000)1.0000:0.03891863)0.8440:0.02373806)0.9740:0.04115675,HHL09_13005_QJE96663.1:0.07446438)0.3400:0.01607483,((SHALO_2957_AOO66709.1:0.02712963,Sulba_2521_AFL69788.1:0.01772093)0.9360:0.02434365,SMN_3186_QEH07935.1:0.05471231)0.9980:0.05198827)0.1420:0.00765076,((((AQ619_16010_ALL14742.1:0.08941225,(C1707_04140_AYV45501.1:0.04036499,Cseg_0264_ADG08784.1:0.03239436)0.5740:0.00528634)0.4740:0.01365366,((BB934_11045_ANY78696.1:0.05553557,(C4E04_05945_AWM86328.1:0.01717903,GDR74_13825_QFU17211.1:0.00948922)0.9780:0.02776881)0.7100:0.01282900,(((CTJ15_16500_ATR21745.1:0.00372376,FOB66_21975_QET95161.1:0.00067185)0.6640:0.00315270,RGI145_17650_APT58665.1:0.00125262)0.9800:0.01234629,GbCGDNIH8_1969_APH62874.1:0.01780266)1.0000:0.04823024)0.4040:0.00841257)0.7400:0.02901760,(LFA_0878_CEG56324.1:0.04514067,NCTC11976_02849_VEB38659.1:0.04187071)1.0000:0.08040295)0.0300:0.00244418,(MTUNDRAET4_2796_VFU09683.1:0.02554771,Msil_2465_ACK51394.1:0.03782190)0.9940:0.03842271)0.0520:0.01320297)0.0000:0.00404710,OPIT5_05875_AHF89831.1:0.07627323)0.0020:0.00534470)0.0620:0.01636094,(DN745_03575_AWV88474.1:0.08810407,TMO_0255_AFK52094.1:0.11013294)0.7120:0.03039330)0.0100:0.00569292,((((((AL346_16360_ALA18692.1:0.00754617,BOQ54_07880_APF37255.1:0.01462769)1.0000:0.05599812,CMV30_15460_ATC65238.1:0.10737618)0.5240:0.02702634,SAMN05444321_1197_SHK93637.1:0.09181259)0.1900:0.00914235,(Haur_0032_ABX02684.1:0.09201835,SAMD00079811_76830_BAY50054.1:0.11158061)0.2880:0.01663498)0.0080:0.00204544,((B5T_04271_AFT72531.1:0.00166079,P40_20785_ARB47541.1:0.01158444)1.0000:0.06308698,S7S_17350_AJD49882.1:0.07897685)0.6800:0.02093041)0.0120:0.00604502,(Bdt_1139_AFY00839.1:0.12362041,(EHF36_08910_QBR40734.1:0.07237936,Fraau_0533_AFC85015.1:0.07376254)0.8580:0.02878346)0.1740:0.00789225)0.0040:0.00603134)0.0200:0.00513082,(((AWN76_003585_ARA92342.1:0.07227393,Rhom172_2793_AEN74676.1:0.05875433)0.6880:0.01592357,CCALI_02206_CCW36013.1:0.05712200)0.9200:0.02698095,((Cal7507_5503_AFY35833.1:0.03915873,(GEI7407_1834_AFY66318.1:0.03644591,Syn6312_2098_AFY61219.1:0.04104159)0.6340:0.00912034)0.9260:0.02129666,GM3708_3035_BAQ62629.1:0.07385368)0.9980:0.05345837)0.8400:0.04903777)0.0080:0.00656176,((((CIG11343_0688_ANE35731.1:0.01552082,FFA43_05675_QCU00149.1:0.01114743)0.9700:0.01924572,(CVIC12175_0757_ARR03886.1:0.00000000,CVIC8964_0843_ARR02255.1:0.00000000)1.0000:0.05927394)1.0000:0.04095865,CPIN17261_0027_AQW82089.1:0.08760967)0.5700:0.01796781,(((CSUB8521_0292_AJC90185.1:0.01679695,NCTC12928_00470_VEJ52630.1:0.03265132)0.5580:0.00457076,ORF00271_of_CP044262.1:0.01328828)0.9500:0.02838954,((FBF11_06755_QJE57010.1:0.00052158,RC10_06620_ALW37018.1:0.00387403)1.0000:0.05370768,(NCTC13154_00193_VEJ06109.1:0.00848328,ORF00409_of_LR698957.1:0.01818497)0.9980:0.03466294)0.6520:0.01084571)0.9920:0.03520450)0.5640:0.04749482)0.0120:0.00951330,R2APBS1_2636_AGG89718.1:0.10946613)0.0360:0.01175981,(((((((((((A2G96_19405_AMR79747.1:0.00355236,CBM2607_12883_SPD47943.1:0.00525827)0.9580:0.00978640,E0W60_24620_QBY54212.1:0.02152637)0.7760:0.01442549,CR3_2292_ALD91501.1:0.02416748)0.9980:0.05143882,((CA948_00160_AWG33659.1:0.00314468,CDA61_10220_ASC90568.1:0.00125093)1.0000:0.10551089,IX83_00110_AIL31940.1:0.07461286)0.4040:0.01102882)0.1940:0.01220821,(((((AN416_05145_ALP62049.1:0.01196007,PPGU16_26650_BCF89598.1:0.01021379)0.9300:0.01488754,Bphy_2521_ACC71693.1:0.02813563)0.8760:0.01518929,((BTO02_17580_APR36904.1:0.04206675,(BYI23_A003650_AET88203.1:0.04012297,SBC1_04910_QIN60515.1:0.03263638)0.7980:0.01819208)0.1200:0.00053352,WI31_26985_AOI73147.1:0.04901412)0.1000:0.00217810)0.0820:0.00108394,(AYM40_02325_ANB71332.1:0.01660563,(BUPH_04313_AFT84551.1:0.02830342,(Bphyt_0712_ACD15136.1:0.01390773,(((Bxe_A3986_ABE29013.1:0.00430239,PDMSB3_0556_VVD27018.1:0.00450824)0.6640:0.00234722,CJU94_02675_ASV97167.1:0.00649269)0.6440:0.00601932,CUJ90_02415_AXE91353.1:0.00841336)0.1820:0.00055255)0.3860:0.00378554)0.3720:0.00443915)0.9760:0.03005160)0.8540:0.01818131,CUJ90_26925_AXE95894.1:0.07967200)0.9020:0.02809947)0.0560:0.01232015,(((((((AB870_15825_AKM31281.1:0.02066534,UC34_04825_AJP56510.1:0.01505275)0.3580:0.00221338,(MB84_09270_AKC69631.1:0.00138208,SAMEA4530655_00967_SNU82405.1:0.00301353)0.9660:0.01347368)0.9600:0.02724557,((FKQ53_04295_QDH58593.1:0.01088247,(PI93_004425_QHF11980.1:0.00646527,XM39_13570_AKH73031.1:0.00677996)0.7940:0.00691597)0.8140:0.00839795,RO07_13055_AJC21174.1:0.02082528)0.8480:0.01377794)0.6100:0.01901318,FMZ60_01005_QDQ86325.1:0.07711351)0.0720:0.00255539,I596_2307_ANB18317.1:0.07555841)0.0600:0.00463418,(((((AL509_12845_AMH05555.1:0.00000000,(APT56_00265_ALX81711.1:0.00000000,AruCF_5722_AOU96613.1:0.00000000)1.0000:0.00000000)1.0000:0.01537427,DVB37_28240_AYD67394.1:0.02489963)0.6620:0.01192131,((CLM73_28750_AVJ30781.1:0.01804925,SAMN05428937_1883_SIT19923.1:0.00412460)0.8320:0.00446048,(FOC84_12835_QKH35781.1:0.02121986,MC81_23605_AVG42139.1:0.00544839)0.7780:0.01141843)0.4380:0.00481057)0.6960:0.00992880,(BN117_4539_CCJ51872.1:0.00000000,(CAL11_24300_ARP79054.1:0.00000000,CY776_19855_QBW88218.1:0.00000000)1.0000:0.00000000)1.0000:0.04500460)0.8540:0.02870838,ODI_R0014_SOE45908.1:0.04176955)0.5560:0.01518536)0.0540:0.00758936,DWG20_00330_AXK37995.1:0.08821205)0.0200:0.00123904)0.0460:0.00775067,(((((A6A11_08610_QLB13665.1:0.02130137,((CJD39_00445_AUI65135.1:0.00540295,(EXH44_08510_QBQ64254.1:0.00000000,(JL26_06435_AIK17453.1:0.00000000,K756_07500_AGO16650.1:0.00000000)0.9980:0.00442203)0.4600:0.00120987)0.4340:0.00091147,DDU33_06505_AWI51151.1:0.00349384)0.8980:0.01456721)0.5100:0.00666786,NCTC13378_00101_VEG69028.1:0.02727854)0.5820:0.01239387,(NCTC10323_01310_VEJ49448.1:0.00294739,SAMEA4362423_01334_SNV72402.1:0.00144822)1.0000:0.02795472)0.7020:0.01086592,D7S_00739_AFI86550.1:0.04145462)1.0000:0.05165688,(((((C2U30_12270_AUT42398.1:0.00244975,C2U47_12000_AUV17225.1:0.00194586)0.3100:0.00262292,(C2U40_20705_AUZ77013.1:0.00713187,(CK910_06580_ATL98193.1:0.01233766,TK34_01530_ANT66283.1:0.00090756)0.3140:0.00173776)0.3060:0.00180431)0.1660:0.00174856,(E3D14_01435_QEO82237.1:0.00933164,O23A_p3354_ARW84093.1:0.00391359)0.3900:0.00271083)0.1040:0.00209609,(C2U37_09175_AUZ79803.1:0.00476424,C3F36_08620_AUY09610.1:0.00404639)0.4440:0.00460746)1.0000:0.06573803,PBPRB0286_CAG22159.1:0.09096769)0.4700:0.00765556)0.6720:0.03025605)0.0560:0.00688099,(A9Y76_06185_ANJ72075.1:0.02830436,B0B51_04990_AQW29426.1:0.02576286)1.0000:0.05835786)0.0660:0.00778502,LHK_01264_ACO74254.1:0.09184720)0.1340:0.01314412,(((((C6B36_00980_AWK61069.1:0.13568723,(HBZC1_12240_CCB80210.1:0.06498721,HFELIS_15140_CBY83598.1:0.07609139)0.4160:0.01090815)0.2780:0.00590593,(HCD_01845_AFI05398.1:0.04657174,Hac_1240_CAJ99992.1:0.05489772)0.9160:0.04217368)0.8320:0.02830345,HMU10960_CBG40351.1:0.10358085)0.5920:0.01617250,(DCO60_00380_AXY16311.1:0.07114601,ORF01265_of_CP014991.1:0.03032345)0.9920:0.06830516)0.2700:0.02088680,D8S85_09525_AZS29763.1:0.11480959)0.0940:0.01024754)0.0420:0.00385005,((((((((((((((A6J67_10760_ARB84445.1:0.00000000,CH53_352_AJJ18786.1:0.00000000)0.8020:0.00453055,AT01_1157_AJJ64920.1:0.01316902)0.3280:0.00335321,((ACZ76_15665_AKP34856.1:0.00256721,HRK25_12775_QKJ09070.1:0.00624342)0.5580:0.00265339,(CH64_1172_AJJ09396.1:0.00308306,DA391_15160_AVX38895.1:0.00131256)0.3680:0.00178125)0.2900:0.00336355)0.6780:0.00641577,DXZ79_13420_AYD44601.1:0.00974290)0.9700:0.01976991,(E4343_24375_QBX69108.1:0.01208603,(EBA31_17930_AYO39055.1:0.00249662,EGO53_04655_QDL31117.1:0.00189899)0.8320:0.00565288)0.8620:0.02703268)0.1120:0.00388501,((AL518_11740_AMH18622.1:0.00448207,((CD201_13170_AWV45454.1:0.00000000,ORF02737_of_AP017469.1:0.00000000)0.7620:0.00190440,DSM2777_17865_AMO82735.1:0.01134083)0.7780:0.00436771)0.9800:0.02130092,(((AWC35_19860_ATA21411.1:0.02313918,(((D9980_11585_AYM91169.1:0.01587242,SerAS13_3476_AEG29242.1:0.01079582)0.4300:0.00277607,ORF06186_of_CP032738.1:0.00606367)0.5460:0.00679655,(L085_11745_AIA47786.1:0.00000000,ORF03977_of_CP038662.1:0.00000000)0.9680:0.00656289)0.4040:0.00720247)0.2980:0.00100364,CLM71_16245_AVJ18569.1:0.02948366)0.1960:0.00256960,Z042_03200_AHG18724.1:0.03186179)0.3580:0.00619544)0.2280:0.00899206)0.1000:0.00137882,BD65_826_AJI96667.1:0.03305185)0.4460:0.00948270,((AWC36_12465_ATA24860.1:0.02766999,EH206_16130_QCR05573.1:0.01260391)0.9460:0.02421585,CKQ53_10040_AXW87287.1:0.04027194)0.4000:0.00509461)0.5900:0.01305270,((PAU_01545_CAQ83637.1:0.01988708,VY86_16320_AKH64670.1:0.03418014)0.5400:0.00516856,PluDJC_15690_AXG43545.1:0.01501067)1.0000:0.04624812)0.2380:0.00646794,((((((AM438_12680_ARA23293.1:0.02331110,PH4a_00410_QAV21895.1:0.02613717)0.5680:0.00593450,(BTA34_10360_QEZ92720.1:0.00316568,(CRN77_10200_ATN00073.1:0.00000000,GTK47_09905_QIG05621.1:0.00000000)1.0000:0.00122993)0.9980:0.02121614)0.6220:0.00709665,C4E49_09885_AVD59699.1:0.03392604)0.4400:0.01340581,((CO695_11880_ATG16959.1:0.02203022,NCTC8113_02228_VEH55865.1:0.01824368)0.9240:0.01902822,(G3341_08210_QIC15669.1:0.00906627,S70_02295_AFH92353.1:0.00417896)1.0000:0.03172779)0.5620:0.00987893)0.1360:0.00723418,(C9446_07725_QCJ69750.1:0.04488366,((CYG50_02805_AXH61034.1:0.00168515,FVA69_08390_QIF57480.1:0.00271046)0.6140:0.00290670,RB151_026500_APC12318.1:0.01036790)0.9980:0.02843059)0.5540:0.02183657)0.1960:0.00556191,ArsFIN_26240_QBY44048.1:0.05974072)0.4360:0.00645860)0.5120:0.02235765,((((((AM352_11520_AVE58960.1:0.03893404,((D8682_08900_AYN27089.1:0.04986598,((G7090_15860_QIK14762.1:0.00052203,GNG27_16075_QGU16108.1:0.00828860)0.7300:0.00566868,GNG26_15535_QGU11675.1:0.00762558)0.9900:0.02830706)0.4660:0.01024887,NCTC12129_01554_VDZ72460.1:0.03094114)0.2280:0.00891871)0.1160:0.00873975,((BJF97_20390_AOV13261.1:0.01211767,((BWI76_20010_ARI09680.1:0.00272123,HV042_08600_QLP07118.1:0.00608940)0.6280:0.00439652,DA718_08625_QBG07251.1:0.00890770)0.5860:0.00344861)0.9660:0.03528154,NCTC10965_01306_VDY63861.1:0.06994301)0.1560:0.00341512)0.1760:0.00771833,FEM41_22180_QCT22161.1:0.05512172)0.1100:0.00323818,(((((B1H58_13785_ARJ42992.1:0.01199202,((C2E15_14345_AUX94141.1:0.01229425,(C2E16_14410_AUY25985.1:0.00000000,PSNIH2_04405_AIX73087.1:0.00000000)1.0000:0.00987960)0.6240:0.00687205,EM595_2492_CUU24723.1:0.01323419)0.4520:0.00248105)0.8580:0.00883017,(D0N50_06810_QEW31404.1:0.00000000,E2F51_22415_QBR52546.1:0.00457673)1.0000:0.03789912)0.7940:0.01427742,C1N62_05145_QCR35514.1:0.03729656)0.6760:0.01166053,(BV494_01720_AVF33720.1:0.02071194,(EJP80_07090_AZP50287.1:0.00000000,Rahaq_1282_ADW72905.1:0.00000000)0.9600:0.00595630)0.9860:0.02690346)0.5060:0.00966238,(FOC35_15570_QIX97017.1:0.01299131,LH86_20085_AIR67301.1:0.02272677)0.9920:0.03815179)0.1660:0.00543597)0.2340:0.00609669,(((EKN56_05620_QBH95926.1:0.02688011,NCTC12284_02291_VEJ55972.1:0.02718711)0.7340:0.01191672,HYN51_15545_AWH89825.1:0.05533655)0.8780:0.03713271,NCTC12151_01285_SQI39028.1:0.06113750)0.8260:0.02522596)0.2780:0.01070218,IPMB12_10175_QIQ22019.1:0.07823604)0.1620:0.01041080)0.1640:0.00170463,(CLM72_07945_AVJ21678.1:0.05106060,DAI18_08005_AVY93992.1:0.05040886)0.6380:0.01807061)0.8480:0.02543896,(EJO50_00270_AZN35057.1:0.02616293,VN23_10570_AMC35023.1:0.01868764)1.0000:0.10966276)0.3360:0.01787108,((((((((((((A5CBH24_22880_BBL04975.1:0.00000000,A6CPBBH3_11200_BBL14481.1:0.00000000)1.0000:0.03679208,AL1_12360_CBK63712.1:0.04069541)0.6980:0.02205262,(E7745_10910_QCD40001.1:0.00000000,FDZ78_14380_QCP73649.1:0.00000000)1.0000:0.05047733)0.4360:0.01969096,(A5CPYCFAH4_01770_BBL07953.1:0.00000000,A5NYCFA2_01770_BBL10744.1:0.00000000)1.0000:0.04976547)0.5140:0.01383554,(((((BACOV975_04815_SCV11021.1:0.00623811,BacF7301_24885_QIU97190.1:0.01146146)0.5460:0.00298565,BT_1971_AAO77078.1:0.00810128)0.9840:0.02599070,(BcellWH2_03031_ALJ60269.1:0.01480092,(DXK01_005915_QDO68486.1:0.01450321,IA74_009045_QCQ36248.1:0.01667972)0.4100:0.00307869)0.4980:0.00370624)0.4220:0.00761865,BacF7301_10125_QIU94477.1:0.04584211)0.3720:0.00407292,(BDI_1740_ABR43487.1:0.00612188,CI960_05590_AST52859.1:0.00268875)1.0000:0.03778954)0.7420:0.01758104)0.8180:0.01520491,GFH31_02585_QGA22819.1:0.07309848)0.5960:0.01493716,((((BH718_00693_AUJ49148.1:0.00000000,Bint_0941_AEM21566.1:0.00000000)0.8440:0.00333533,BHAMNSH16_02550_ASJ20592.1:0.00547530)0.8040:0.00665812,WESB_1068_CCG56537.1:0.00887328)0.5320:0.00415014,Bmur_0518_ADG70621.1:0.02501645)1.0000:0.12296039)0.0560:0.00576859,((((((((((AAT16_11510_AKG74758.1:0.06598624,(((((AOB58_1707_ANK38509.1:0.01656837,BJG88_12695_AWI45525.1:0.03287991)0.9840:0.03953282,(AOB58_606_ANK37408.1:0.01719323,BJG88_07880_AWI44665.1:0.00947502)0.9460:0.02160953)0.6520:0.01626645,(BHM04_04465_ATD30472.1:0.01263300,(CA207_00880_ARQ03368.1:0.00269621,EST43_00320_QCT73761.1:0.00169940)0.9940:0.02316519)0.9800:0.03195330)0.2140:0.00597157,(((B6175_07550_AVT24040.1:0.00253572,(NCTC13712_01327_VEE65906.1:0.00283540,SA58113_1296_BBD86134.1:0.00156021)0.6520:0.00186959)0.8480:0.00948948,SAMEA4384339_01231_SNV70441.1:0.01163001)0.7640:0.00829904,SD1155_08825_QAV31670.1:0.03703794)0.9960:0.02910163)0.2920:0.01173005,(BI283_00565_AVO03922.1:0.01408422,(SAMEA4384060_00150_SNU96237.1:0.00699256,SCA_2336_CAL29239.1:0.00625266)0.9960:0.02875206)0.8820:0.02576728)0.3480:0.00699234)0.5460:0.01022805,BVH56_01640_AQL57037.1:0.07858958)0.3300:0.01319810,((CUC15_03210_AXI08048.1:0.00000000,ORF00707_of_CP025019.1:0.00000000)1.0000:0.07526430,DT065_08750_AXF56103.1:0.15558430)0.3640:0.01177289)0.2800:0.01484479,((((((AR327_01965_AMO31363.1:0.00502150,HR49_22770_AJK89752.1:0.00378913)0.6600:0.00644830,T479_00905_AHN20202.1:0.02487480)0.6640:0.00475064,((C3943_01335_AVK82295.1:0.00466358,GDS87_01225_QGG49643.1:0.00000000)0.9460:0.00716432,LBYS11_01240_AUS85045.1:0.01057459)0.8740:0.00661675)0.9100:0.01137885,BN1050_00853_CEA01286.1:0.04596265)0.9700:0.02626870,(DKZ56_01630_QBK24709.1:0.02846467,ORF00378_of_AP018335.1:0.01638590)1.0000:0.04597571)0.6020:0.01978227,(((ASO14_2745_AMA63164.1:0.03060223,((CSE16_01245_ATP38747.1:0.03609573,SSIL_3705_BAK18128.1:0.01797149)0.4340:0.00237065,DCE79_01105_AWE06075.1:0.03632921)0.4160:0.00702646)0.6520:0.00926883,C1N55_00875_QCR30829.1:0.04673723)0.9160:0.02007627,(ATY39_15800_AMX00733.1:0.04996931,NCTC404_00624_VEI05264.1:0.08607149)0.9200:0.02636000)0.6440:0.01839229)0.3400:0.00925562)0.2380:0.01138611,((((((AC806_05300_AOF48842.1:0.01382046,C7K38_09640_AYW48607.1:0.01284779)1.0000:0.06006737,CL176_10090_AXY26317.1:0.05767677)0.5760:0.01876989,(AWM74_02880_AMB98416.1:0.00000000,(FPV22_08340_QEM60183.1:0.00000000,FPV25_06940_QEM55160.1:0.00000000)1.0000:0.00000000)1.0000:0.07992271)0.5460:0.01210120,NY10_1623_ALV22222.1:0.11342503)0.8760:0.02881575,((((AXE84_05590_AMD98943.1:0.00338897,NCTC10951_02467_VEI17971.1:0.00542166)1.0000:0.03662710,AXF14_03660_AMD86858.1:0.02937399)1.0000:0.07566670,(Apre_0546_ACV28592.1:0.02433318,NCTC13077_00311_VEJ33608.1:0.02973404)1.0000:0.14547711)0.3840:0.00937303,ORF01330_of_CP022121.1:0.09252425)0.3760:0.00664217)0.5720:0.01553614,CAY53_09245_AVD71630.1:0.05977522)0.3880:0.01724175)0.1020:0.00476022,((((AZE41_10515_AMQ06320.1:0.03502794,D0S48_03390_QEY19810.1:0.03302552)0.7480:0.01113640,(BME96_02395_APC47113.1:0.02246558,X953_03065_AIF42395.1:0.00871734)0.7720:0.01202140)0.9760:0.02246714,E2C16_05215_QBQ05105.1:0.05241237)0.5700:0.00919628,(DV702_06445_AXI01303.1:0.01325236,(SporoP17a_02805_ARF16328.1:0.01693912,(SporoP33_02070_ARD47148.1:0.00000000,SporoP37_02730_ARK23714.1:0.00000000)0.9580:0.00972912)0.8840:0.01147178)1.0000:0.04766549)0.5580:0.00991300)0.1240:0.00807956,ORF01254_of_CP042828.1:0.14504308)0.1500:0.00872754,((CFX1CAM_0578_SMX53644.1:0.05927783,Theba_0075_AFK05826.1:0.05194780)0.4620:0.01115708,(Desdi_0992_AGA68511.1:0.05737041,EP073_09750_QAR33675.1:0.06370752)0.1660:0.00392595)0.3240:0.01248088)0.0360:0.00309450,(((((B0M43_0011290_QDW20666.1:0.00000000,GIY83_13465_QGK75041.1:0.00000000)1.0000:0.02865260,ORF00055_of_CP043612.1:0.01619797)1.0000:0.04565349,((((CGC48_10235_ATA68962.1:0.00147249,CGC52_00030_ATA73968.1:0.00292313)0.6700:0.00307648,Ccan_13250_AEK23441.1:0.00575364)0.6880:0.00476531,CGC49_00030_ATA71842.1:0.00408448)0.5760:0.00274699,CGC58_01920_ATA88601.1:0.01059475)1.0000:0.05342690)0.5220:0.00719892,((EIB73_14770_AZI34362.1:0.01783615,NBC122_01669_QBO58484.1:0.01334678)0.9440:0.01565635,(FIC_01688_ACU08131.1:0.02459188,FRZ59_16685_QEC53810.1:0.03411572)0.5580:0.00513176)1.0000:0.05442629)0.4000:0.00711772,((ING2E5A_2016_SCM58832.1:0.01627972,PEIBARAKI_5394_BBD45401.1:0.02857084)0.6280:0.00785100,(ING2E5B_0119_CEA14824.1:0.02795164,PSM36_2803_SCD21599.1:0.03075596)0.3800:0.00263403)0.9260:0.03261315)0.3840:0.01524692)0.0140:0.00405631,SpiBuddy_1521_ADY13346.1:0.11283332)0.0160:0.00871830)0.0020:0.00141210,((A7E75_02715_APG24057.1:0.07350213,DP3003_CAG37732.1:0.08284394)0.6420:0.02154483,((AWN65_03970_AMA48676.1:0.05919698,D1816_12315_AXT61098.1:0.07684382)0.7140:0.02333108,HWD63_16185_QLH30767.1:0.08319156)0.8120:0.02949403)0.2120:0.01062598)0.0000:0.00530616,(((((Clole_0145_ADZ81902.1:0.00107797,EKH84_03850_QEH67570.1:0.00331764)1.0000:0.03720473,PMF13cell1_04849_QBE99276.1:0.03100387)0.3760:0.00633733,((LAJLEIBI_00159_QEK16179.1:0.03446851,LAJLEIBI_00574_QEK16573.1:0.01038205)0.8880:0.01523428,ORF01117_of_CP040506.1:0.02818362)0.6460:0.01089356)0.5220:0.01064278,(Spico_0266_AEC01496.1:0.03208921,Trebr_0386_AEE15833.1:0.04067015)0.8920:0.03000166)1.0000:0.10394608,((EGYY_22190_BAK45302.1:0.01210647,ORF02709_of_LT827128.1:0.02816743)0.7520:0.00809975,(((GPA_11750_CBL03856.1:0.00392576,ORF01499_of_LT900217.1:0.00046985)0.8500:0.00442731,ORF02035_of_LR698996.1:0.00440281)0.9740:0.01606369,ORF03514_of_CP021140.1:0.02442760)0.6040:0.00808738)1.0000:0.09705809)0.2440:0.01599667)0.0020:0.00319973,((((((((((ACMV_07490_BAJ80096.1:0.00126770,Acry_1147_ABQ30359.1:0.00312791)1.0000:0.04409361,ACPOL_4802_AXC14068.1:0.04311805)0.8180:0.01694935,(Bpet4135_CAP44483.1:0.06238082,(((LH20_06460_ALC11592.1:0.01215556,SPPYR_0628_SBV31748.1:0.01451269)0.9480:0.01858661,SKP52_13240_AJA09536.1:0.03145980)0.8560:0.01165438,NX02_10960_AHE53905.1:0.06423129)0.7740:0.02185083)0.3200:0.00616246)0.3420:0.00816271,TQ38_027780_AXB80370.1:0.09970096)0.2520:0.00658337,SAMN04490202_0267_SDO23733.1:0.10641297)0.1280:0.00969706,DM450_19375_QDK34923.1:0.10141810)0.0760:0.00746407,(((((BAU07_10650_ANN77501.1:0.04133571,SAMN05444321_0959_SHK86365.1:0.03615178)0.4540:0.00492224,(BCCGELA001_03740_AMA55471.1:0.01954019,BSY16_5748_AOF93933.1:0.02531038)0.8960:0.02096001)0.8940:0.02124407,BTO02_10015_APR37574.1:0.06882740)0.4640:0.01450669,C1707_25155_AYV49268.1:0.06868275)0.1620:0.00302468,(C0V82_20750_AUN32740.1:0.05030594,(SOCE26_090500_AUX47529.1:0.05745216,Y958_28895_ASG25417.1:0.05377348)0.1780:0.00286188)0.2660:0.00890435)0.1080:0.00914345)0.1580:0.00556860,SAMN04490202_4770_SDP54218.1:0.09691866)0.1360:0.00596612,ORF04070_of_CP034683.1:0.09339773)0.1900:0.02300511,((((((BA022_05300_ASI68046.1:0.03077659,CCO03_14635_ARU05755.1:0.02793101)0.6340:0.00872274,C6568_16330_AVO50626.1:0.02298381)0.8980:0.02218266,((BO996_19040_APE49779.1:0.00000000,(CHL79_27570_ATH15902.1:0.00000000,DelCs14_2581_AEF89593.1:0.00000000)0.9320:0.00000000)0.9320:0.00542555,GCS91_13160_QFS65191.1:0.00781968)1.0000:0.03670068)0.9980:0.06752530,(NCTC11831_01910_VEG94432.1:0.01880399,(VEIT17_18140_BBU35368.1:0.00232093,Vpar_1745_ACZ25421.1:0.00207469)0.7240:0.00341926)1.0000:0.11271241)0.1360:0.01586656,(E0W60_28490_QBY55088.1:0.01291990,WT74_28075_AOK56536.1:0.01374835)1.0000:0.07141598)0.0040:0.00379962,(((BKX93_08615_AOZ50046.1:0.00717757,(DK842_02820_AXE28932.1:0.00191233,DK843_08305_AXE34292.1:0.00689830)0.4220:0.00166234)0.8360:0.00859727,CR207_16445_ATP33738.1:0.00471684)1.0000:0.06333420,NCTC12856_01314_VEJ03915.1:0.05651626)0.3380:0.01519650)0.0060:0.00697174)0.0000:0.00404867)0.0000:0.00384822,(((((((ACZ75_15685_AKU22691.1:0.07464581,HH213_25000_QJD93064.1:0.08170026)0.1960:0.00813570,CI807_17305_ASV37865.1:0.07778943)0.0900:0.00693844,(((BN940_16846_CDM25802.1:0.04812440,PT7_2928_AEC21468.1:0.03888697)0.9860:0.04276151,(DB32_001550_AKF04401.1:0.08882105,(FKV68_08920_QLL61561.1:0.06316911,FNB15_20110_QDO99438.1:0.04805653)0.2680:0.00951167)0.0620:0.00496280)0.0420:0.00506359,F506_20585_AKZ64731.1:0.07172273)0.0080:0.00641569)0.0000:0.00475620,DTO96_101559_AXF85819.1:0.06649204)0.0020:0.00450243,((((((AN416_21030_ALP65094.1:0.00162376,PPGU16_46920_BCF91625.1:0.00277185)0.9960:0.03272520,Bphy_4001_ACC73124.1:0.02146441)0.9960:0.04935362,(((BZG29_14960_AQR69489.1:0.00311876,(G3257_15605_QKY03535.1:0.00000000,YQ44_12610_APA68517.1:0.00000000)1.0000:0.00127685)0.8500:0.00610129,CNX70_15635_ATD61431.1:0.00272883)0.9880:0.02046857,GJA_2622_CDG83253.1:0.03622158)0.9640:0.03878654)0.2820:0.01210487,(DIR46_24905_AWL07347.1:0.06776582,FCL38_01770_QCP09300.1:0.06827499)0.4180:0.01672675)0.0780:0.00338984,((BJI69_15340_APG05134.1:0.05513531,FOC84_07080_QKH34724.1:0.04633415)0.9820:0.04119436,BTO02_24630_APR40189.1:0.08779534)0.1380:0.00635804)0.0140:0.00531466,(AciX8_1603_AEU35942.1:0.11657871,(EHF44_21030_AZG15914.1:0.04870607,FOB83_26125_QGS32316.1:0.05276339)0.8040:0.03093787)0.1520:0.01251129)0.0100:0.00941386)0.0020:0.00246554,(((C7R88_17185_AVQ89033.1:0.04905725,Swoo_3881_ACA88139.1:0.10217371)0.4740:0.02875836,(PSE_4005_AEV38509.1:0.04974895,PhaeoP11_01154_ATE92198.1:0.03726243)0.4720:0.01271503)0.0700:0.00879716,(Dfer_1801_ACT93040.1:0.10448766,TQ33_1842_AKE52780.1:0.09911130)0.2720:0.02091905)0.0140:0.00774313)0.0000:0.00225306,((((((C6571_14260_AVO42302.1:0.03008536,Pnap_2662_ABM37964.1:0.01936291)0.9560:0.01700228,(DT070_20485_AYQ30174.1:0.00000000,F7R28_10090_QGJ18710.1:0.00000000)1.0000:0.03346408)0.9480:0.02371985,UC35_19095_AMO24563.1:0.07732725)0.6980:0.01456775,CDW43_01865_AUZ83396.1:0.07067817)0.4700:0.01823467,(E0Z06_07940_QBL09440.1:0.06106707,THII_1376_BAP55673.1:0.06001086)0.6820:0.01962870)0.0920:0.00913784,((((((A11Q_237_AGH94457.1:0.07466920,LEN_1841_BAV97328.1:0.04147045)0.3440:0.01123805,((((BES08_16875_AOR78241.1:0.02421984,TQ38_002845_AXB77984.1:0.01149824)1.0000:0.07295655,(C6570_02140_AVO35924.1:0.07090185,ROSMUCSMR3_04090_ARE85533.1:0.07017675)0.2400:0.01194946)0.0720:0.00718447,((K426_27850_AMK26469.1:0.03074712,Swit_0269_ABQ66640.1:0.02332011)0.8700:0.01504671,TQ38_020210_AXB78904.1:0.04732914)0.5260:0.01284407)0.0080:0.00494167,(CCR98_06175_ARZ73775.1:0.04256217,ORF03609_of_CP016756.1:0.04924538)1.0000:0.05610154)0.0120:0.00762787)0.0060:0.00686612,VAPA_2c09130_AGU53469.1:0.05543867)0.0060:0.00529411,(((((((A6J52_00880_ARB66622.1:0.01238537,AAX11_08225_AKG14000.1:0.00978849)0.9320:0.02378872,BFG52_13860_AOA59335.1:0.04262308)0.1360:0.00099509,((CDG55_12945_AVZ86560.1:0.00319378,FPL17_12140_QHH98261.1:0.01005144)0.9260:0.00994533,EG365_18335_AYX94518.1:0.01235764)0.9720:0.02329290)0.0600:0.00400166,((DOM24_01655_AWV85348.1:0.04448130,(NCTC3438_00079_VEB21761.1:0.02288480,UMN179_00526_AEC16562.1:0.02196577)0.4600:0.00349982)0.1600:0.00367686,(GT972_01465_QHS08940.1:0.04794848,NCTC11636_00205_VEG25769.1:0.02010498)0.4240:0.01417030)0.0820:0.00611053)0.0380:0.00567489,(((AC062_0194_AOF52294.1:0.02869265,((FAH66_10235_QCL71810.1:0.00000000,(NELON_02195_AJE17808.1:0.00000000,NM96_08495_AVR79365.1:0.00000000)0.9400:0.00000000)0.9100:0.00415944,(FAH67_10855_QCL69852.1:0.00149343,NLA_1790_CBN86421.1:0.00731720)0.6960:0.00468047)0.9500:0.00955113)0.4700:0.01297473,(((C3V42_05420_AVM60081.1:0.00709576,ORF01782_of_CP031243.1:0.00614946)0.5160:0.00613796,((E5Q53_07780_QEN11329.1:0.00000000,NCTC8134_00067_VEH51827.1:0.00000000)0.5260:0.00292414,NCTC8455_00064_SQK92310.1:0.00588649)0.4080:0.00280086)0.2800:0.00443028,(NCTC10977_01223_SQH64681.1:0.00379337,ORF00085_of_CP031477.1:0.00501726)0.5820:0.00338250)0.4900:0.00644726)0.3320:0.00760289,(((C3E99_04630_AVA13227.1:0.00000000,SGRAN_1658_AMG74038.1:0.00000000)1.0000:0.02199800,(SCLO_1026110_BAV65651.1:0.01746284,TZ53_24755_AJR26983.1:0.03198544)0.7100:0.00979449)0.6320:0.01331944,((CGZ65_02025_ATD64388.1:0.02568038,D0T90_02905_QEY23578.1:0.02376789)0.4780:0.00920506,NCTC10297_01961_VEG13978.1:0.02014874)0.2780:0.00723383)0.0760:0.00569543)0.0700:0.01022695)0.0020:0.00407784,((((((APL_0988_ABN74082.1:0.00000000,NCTC10568_00315_VEB25606.1:0.00000000)0.8600:0.00876999,NCTC8529_01888_VEE92516.1:0.00004064)0.9980:0.01378350,BWP33_04835_AUX61203.1:0.00848958)0.8980:0.00919266,ASU1_01725_AIJ30621.1:0.01094443)0.4220:0.00237270,Asuc_0654_ABR74027.1:0.01327033)0.9740:0.02354233,((((BG602_11930_QEA82256.1:0.01530586,X781_2690_AHG72418.1:0.00686800)0.4920:0.00468871,X874_17640_AHG78398.1:0.00866561)0.5400:0.00892138,BG910_04170_ASK27046.1:0.03527224)0.2440:0.00189146,(NCTC10296_00294_VEE99347.1:0.00000000,SAMEA4504057_02326_SNU80784.1:0.00000000)1.0000:0.02632619)0.2100:0.01026875)0.0980:0.01086446)0.0160:0.00966816,(((((((AOC03_09200_ALF60190.1:0.00974301,(PSYCG_10850_AGP49649.1:0.00278869,Pcryo_1999_ABE75776.1:0.00602194)0.9460:0.00802554)0.8080:0.00640160,DABAL43B_2295_SLJ85480.1:0.00693253)0.9880:0.02524027,(DLE54_03425_AWT48675.1:0.00000000,PsycPRwf_0656_ABQ93611.1:0.00000000)1.0000:0.03827201)0.4780:0.00409703,PSHAa1737_CAI86809.1:0.03289891)0.6720:0.01245711,ORF00487_of_CP047023.1:0.06373820)0.4740:0.02001699,DQF64_02095_AWY19424.1:0.06967670)0.0580:0.00441868,(C3Y93_11835_AVH50224.1:0.06635861,(((CAV20_06020_ASY41208.1:0.02075946,KUM_0610_CCG19407.1:0.01495863)0.9980:0.04547575,SALWKB2_1415_AHN28797.1:0.10333407)0.4420:0.01253172,PAEH1_06470_AQS51283.1:0.07218889)0.2260:0.00159283)0.2020:0.00567448)0.0140:0.00181774)0.0060:0.00982673)0.8160:0.04180588,((((((A4U64_24860_ANZ27545.1:0.03372238,RHA1_ro00439_ABG92275.1:0.03433109)0.9660:0.02680588,(A9R04_16915_APC36265.1:0.03999535,B005_4033_AFR10141.1:0.03749215)0.7640:0.01288378)0.7840:0.01297246,(((Amir_4417_ACU38264.1:0.00795330,CNX65_22120_ATE55651.1:0.01422056)1.0000:0.06584046,BBK82_33735_ANZ40259.1:0.09232546)0.5320:0.00875790,ORF02299_of_CP041306.1:0.06434593)0.8280:0.02298123)0.4820:0.02132036,(((((AC20117_02030_AUI49781.1:0.03290203,(((AOC05_13340_ALE93067.1:0.00000000,ORF03374_of_CP046105.1:0.00000000)0.9800:0.01185338,ART_2241_AIY01840.1:0.00584620)1.0000:0.02899671,MB46_14080_ALV46446.1:0.02087191)0.9460:0.02130129)0.7340:0.01538563,(DN585_16120_AXG14729.1:0.03588536,ncot_09165_QIX26754.1:0.07045029)0.3720:0.00795538)0.3280:0.00865063,(EYD13_09990_QBQ60353.1:0.02867517,Svir_21110_ACU97124.1:0.02077310)0.8280:0.02082720)0.1640:0.00234319,RHA1_ro05836_ABG97613.1:0.04534244)0.2320:0.00357385,FO059_02535_QDQ96426.1:0.06824415)0.2060:0.00471080)0.1980:0.00661818,AKN89_07425_AKX57664.1:0.05761539)0.1000:0.00770580,FG381_11195_QDA55449.1:0.07426477)0.0180:0.00375680)0.0120:0.01050136,((ACG10_08475_ASL26328.1:0.04917276,ebA2102_CAI07285.1:0.04263479)0.7080:0.02616774,(((((A2G06_13245_ANA41068.1:0.02450413,SAMN06269301_1329_SNB45898.1:0.02956309)0.6280:0.00774483,(Ppro_1932_ABK99541.1:0.03423844,Sfum_1721_ABK17408.1:0.03852091)0.1780:0.00161797)0.3320:0.01555510,(((((D0812_19605_AYO16614.1:0.00000000,ORF03398_of_CP046813.1:0.00000000)0.7000:0.00196173,VSVS05_04034_ANU39070.1:0.00684890)1.0000:0.02341000,ORF02705_of_AP019652.1:0.01933411)1.0000:0.04687013,Suden_1323_ABB44601.1:0.06436171)0.1260:0.01297761,JCM31447_05650_BBH52127.1:0.11083298)0.0020:0.00350568)0.0020:0.00410165,((((AXF13_03075_AMD89176.1:0.01708118,DESPIGER_2581_SFV74395.1:0.01863690)1.0000:0.03975452,(CNY67_09490_ATD81578.1:0.00000000,Ddes_1494_ACL49396.1:0.00000000)1.0000:0.04872208)0.9320:0.03873517,(((C3Y92_04790_QAZ66595.1:0.01114331,DMR_34220_BAH76913.1:0.01552494)0.9980:0.02796927,(HEAR1200_CAL61377.1:0.02795740,mma_2184_ABR88760.1:0.04009606)0.4260:0.00932879)0.3840:0.01346322,(((DSCW_19960_BBO74579.1:0.04648195,EYB58_06775_QBH12633.1:0.04532560)0.9180:0.03321177,SYN_02396_ABC78760.1:0.04944382)0.5740:0.01112569,(Despr_1937_ADW18085.1:0.01991624,Deval_3185_ADP88326.1:0.02493433)0.9280:0.02522876)0.3460:0.01016032)0.0240:0.00228097)0.0100:0.00511846,((NE1886_CAD85797.1:0.01432378,(Neut_1969_ABI60198.1:0.01549726,Nstercoris_00234_BBL34006.1:0.02022082)0.7080:0.00810150)0.9920:0.03019357,SDENCHOL_11055_SMB24385.1:0.05478932)0.2720:0.00791739)0.0020:0.00340546)0.0000:0.00107557,((((((ATY38_06890_ALQ50977.1:0.00780542,NAL212_2700_ADZ27490.1:0.00989416)0.9980:0.04053335,HDN1F_12050_CBL44788.1:0.04242441)0.2240:0.00285852,Alide2_1655_AEB84046.1:0.04787038)0.2200:0.01344422,(((AZKH_0717_BAL23057.1:0.01817895,(B9N43_08445_QDX81267.1:0.02900411,CCZ27_02360_ATE58954.1:0.03436550)0.3500:0.00421418)0.2480:0.00994132,EUB48_07260_QDL37106.1:0.05124736)0.1100:0.00602902,(BXU06_09600_AQR65278.1:0.04056807,M301_0051_ADI28439.1:0.04644330)0.2820:0.00735434)0.0180:0.00165196)0.0940:0.00509048,((((AWOD_II_0020_CED56679.1:0.00987552,EIJ81_18555_AZL86400.1:0.01679273)0.6540:0.00427461,VF_A0009_AAW87079.1:0.00910009)0.9680:0.01824389,MVIS_1748_CED59721.1:0.04835532)0.8720:0.02844539,((CMT41_05220_ALO34198.1:0.03654560,(F6R98_11590_QFY43182.1:0.03399021,HWD60_07605_QLH38819.1:0.03876915)0.2840:0.00456222)0.1200:0.00307009,(NITINOP_1434_CUQ66409.1:0.04141470,(NITMOv2_0085_ALA56526.1:0.00000000,NITMOv2_4696_ALA61066.1:0.00000000)1.0000:0.08961356)0.1760:0.00410512)0.0700:0.00530569)0.0200:0.00680159)0.0080:0.00265899,(((CBP31_11855_ART83224.1:0.06783002,ORF00186_of_CP037952.1:0.08340095)0.1860:0.00372653,(NSJP_2156_SLM48328.1:0.04505025,TOL2_C02280_CCK78398.1:0.05157658)0.4120:0.01220855)0.0340:0.00302520,((CPS_2441_AAZ26566.1:0.05381525,(ORF01432_of_CP020038.1:0.00000000,ORF05207_of_CP021746.1:0.00000000)1.0000:0.05252040)0.5340:0.01439016,EKO29_05555_AZQ83554.1:0.06358279)0.2660:0.01222264)0.0180:0.00668249)0.0060:0.00531163)0.0000:0.00290520)0.0000:0.00162034)0.0000:0.00265534)0.0000:0.00168368)0.0000:0.00318472)0.1660:0.01323138)0.7120:0.03311423)0.0560:0.00894618)0.0720:0.01091348)0.1400:0.01997429)0.2700:0.03673316)0.9960:0.10002913)0.6740:0.02177949)0.0160:0.02322800);
