# Supplementary material for: The Richness and Diversity of Catalases in Bacteria
Source: Front Microbiol. 2021 Mar 19;12:645477. doi: 10.3389/fmicb.2021.645477 (PMC8017148; doi:10.3389/fmicb.2021.645477)
Supplement: Supplementary file 3 [file Data_Sheet_2.ZIP › Bacteria_Mn_catalase.nwk]

(((((((((((((A4U99_12110_ANU41759.1:0.02906164,ORF02218_of_AP018532.1:0.00000000)0.3960:0.00203398,EIO64_02565_QCI58247.1:0.00000000)0.7240:0.02075174,CPRO_16220_AMJ41212.1:0.02690969)0.9420:0.08132653,((CLSPO_c15690_AKC62289.1:0.04861671,Clocel_0409_ADL50187.1:0.06916633)0.2320:0.00606778,(((DIC82_06105_AWK50618.1:0.03807004,U729_19_AIY82383.1:0.01257369)0.2440:0.00119858,RSJ16_07580_AUN14087.1:0.01130207)0.5400:0.02032656,GOM49_06760_QGU94837.1:0.09967480)0.2280:0.01552067)0.1020:0.00792330)0.1080:0.02194114,(A4V01_15350_ANU70226.1:0.00000000,ADH65_01975_ASU17354.1:0.00000000)1.0000:0.08181586)0.1680:0.03838116,(B0537_06160_AQS58701.1:0.06852325,(((CHY_0786_ABB13942.1:0.09004255,JBW_04029_AJQ29366.1:0.05591136)0.1980:0.01917544,(Clo1100_2972_AEY67123.1:0.05954299,Desru_0057_AEG58358.1:0.01741805)0.8260:0.03743561)0.1460:0.01165576,Clocl_0755_AEV67455.1:0.04707075)0.1780:0.01522413)0.1920:0.02943769)0.2000:0.01261402,BEN51_03165_ASW42511.1:0.10450868)0.4000:0.02033028,Nther_1864_ACB85436.1:0.10823820)0.5020:0.02903075,BBF96_03875_AZR72599.1:0.11476548)0.4800:0.03487107,Sgly_0268_ADY54637.1:0.11107979)1.0000:0.21622685,(((DESME_04065_AHF06327.1:0.06801117,(Desdi_1049_AGA68566.1:0.03489289,Dhaf_1329_ACL19385.1:0.05549117)0.6960:0.03285276)0.3800:0.01353175,Desde_1263_AFL99692.1:0.06684523)0.7320:0.03360000,((Desaci_0724_AFM39785.1:0.02259402,Desmer_0479_AFQ42528.1:0.01514631)0.7540:0.01807042,Desor_0472_AET66175.1:0.03339784)1.0000:0.11094650)0.9980:0.16649348)0.8000:0.07455931,((((((((((A8A57_09080_ANG92548.1:0.01880115,((C2U54_22720_AUU86641.1:0.00000000,(C3F35_17180_AUY40379.1:0.00000000,(EXN74_08310_QBF86499.1:0.00000000,(GNG26_17120_QGU11966.1:0.00000000,GNG29_17725_QGW18287.1:0.00000000)0.8240:0.00000000)0.5260:0.00000000)0.5200:0.00000000)0.5200:0.01217897,GNG27_18005_QGU16463.1:0.01282233)0.1440:0.00643852)0.0680:0.00603491,CWI88_12280_AUJ81781.1:0.00646574)0.0040:0.00388616,G7090_17900_QIK15134.1:0.01186037)0.0740:0.00963457,(((((AM429_22030_ASB76439.1:0.00501921,CU081_08360_ATW91684.1:0.00740331)0.4220:0.00880161,(B1H21_12070_AQT89247.1:0.00000000,((((((B7P19_10965_AUM03686.1:0.01965571,ORF02371_of_LT992502.1:0.00000000)0.4520:0.00369096,NI40_010930_ALL17647.1:0.00000000)0.4440:0.00185153,G0034_10965_QIB82191.1:0.00000000)0.3660:0.00092881,ELK40_11115_AZV05654.1:0.00000000)0.3600:0.00046746,EAAEB30_11075_QGW87208.1:0.00000000)0.3600:0.00023451,CWR52_01370_AVH15909.1:0.00000000)0.5080:0.00011765)0.3480:0.00370089)0.2300:0.00443794,(B8P98_16605_ASV20794.1:0.00000000,BMD99_016215_QBL49957.1:0.00000000)0.4200:0.00810246)0.3020:0.00358830,(BJF97_16345_AOV12521.1:0.00000000,(BWI76_16570_ARI09050.1:0.00000000,HV042_12260_QLP07774.1:0.00000000)0.7540:0.00000000)0.7540:0.02163218)0.0520:0.00310806,(DLJ73_26235_AWO64288.1:0.00000000,(DTA24_17740_AYW20362.1:0.00000000,FH42_01575_AIJ39431.1:0.00000000)0.6720:0.00000000)0.6720:0.00306314)0.2900:0.02579880)0.1140:0.02175282,(((((((((AB182_14185_AKL12382.1:0.00000000,(MRY16398_32090_BBE78153.1:0.00000000,ORF03299_of_CP027225.1:0.00000000)0.9380:0.00000000)0.8320:0.01108503,(C813_01790_AHJ73639.1:0.00768266,CFNIH1_15750_AHY12919.1:0.01731864)0.3480:0.00778513)0.4380:0.01547810,CITRO86_2743_SAZ51514.1:0.00020731)0.2740:0.02188549,PSNIH1_12260_AIX50954.1:0.02294182)0.0880:0.00418664,CI789_23685_AXU98203.1:0.02113523)0.0380:0.01223567,EM595_2958_CUU25189.1:0.01349033)0.0000:0.00067602,((((((((AFK62_09490_ALB62720.1:0.00000000,(AFK63_08970_ALB70733.1:0.00000000,(AFK67_09745_ALB66750.1:0.00000000,(ES15_2030_AFJ99603.1:0.00000000,P262_02965_AHB70481.1:0.00000000)0.9520:0.00000000)0.9280:0.00000000)0.6260:0.00000000)0.6260:0.00567412,AFK65_09935_ALB54966.1:0.00674840)0.5940:0.01755799,(BFG07_07215_AST68480.1:0.00000000,EH164_10150_AZI87396.1:0.00000000)0.9700:0.03341052)0.2680:0.01027693,(B1H58_09590_ARJ42241.1:0.00000000,(C2E15_19390_AUX95013.1:0.00000000,(C2E16_18805_AUY26741.1:0.00000000,(C7M52_03961_QHM77935.1:0.00000000,PSNIH2_00275_AIX72359.1:0.00000000)0.5800:0.00000000)0.5800:0.00000000)0.5800:0.00000000)0.5800:0.00867650)0.0760:0.00631688,E2F51_00595_QBR48576.1:0.03874748)0.0580:0.00158566,NCTC12129_00203_VDZ71152.1:0.01068047)0.1140:0.01353241,ORF04233_of_LR607338.1:0.02161140)0.0140:0.00461818,(D0N50_10520_QEW32084.1:0.00000000,E2F51_18885_QBR51911.1:0.00000000)0.8260:0.01905665)0.0100:0.00624514)0.0620:0.01602686,(AX01_10695_AMZ52750.1:0.00000000,(EOS97_20560_AZZ04394.1:0.00000000,(EOS98_10595_AZY97995.1:0.00000000,NCTC12419_02950_VDZ78623.1:0.00000000)0.9660:0.00000000)0.9660:0.00000000)0.9640:0.03838353)0.1120:0.01779294,(AWR26_11215_ANI82697.1:0.00000000,Y71_11425_ARD60501.1:0.00000000)0.9000:0.02518016)0.0760:0.00705230)0.1980:0.01492889,C1N62_19520_QCR38334.1:0.05833318)0.1180:0.02020111,((((((Avin_47080_ACO80813.1:0.02152525,ORF03453_of_CP045302.1:0.00347605)0.9800:0.05178861,C1896_18575_AZZ46741.1:0.04659712)0.3880:0.02013034,ETR14_19165_QAY78420.1:0.08518937)0.1080:0.01810908,(((BN69_3015_CCJ08466.1:0.00000000,EHO51_11315_AZG77279.1:0.00000000)0.9860:0.06264456,BYI23_D001830_AET93693.1:0.02773950)0.2220:0.00793003,Mfla_1436_ABE49704.1:0.07184976)0.1680:0.01598920)0.0260:0.01126781,NCTC10937_01340_SQF96919.1:0.08433814)0.0200:0.01779832,(((CBR61_16000_ASJ92273.1:0.02602503,Y958_30355_ASG25249.1:0.03769078)0.7740:0.05038677,CQW49_06035_ATQ67501.1:0.07820300)0.2300:0.02310436,(E4M01_10205_QBX38105.1:0.01558241,EQG53_08350_QAT14370.1:0.03506132)0.7540:0.03192521)0.1380:0.02587310)0.0300:0.02672833)0.0540:0.01257561,(((((ABAZ39_05615_AIB11495.1:0.09678659,(AZL_a04090_BAI73940.1:0.01755698,DM194_16650_AWU95894.1:0.04615884)0.4460:0.01021710)0.4100:0.01687338,(ALSL_0031_BBD78710.1:0.08911150,((BAU07_19655_ANN79034.1:0.05687286,CH75_08120_AHX13204.1:0.08908105)0.2660:0.01005149,CKA81_10685_QAA95584.1:0.05583315)0.2000:0.01307240)0.1240:0.01937913)0.0320:0.01496920,C4901_06305_AWP22988.1:0.14691530)0.0420:0.01540794,((AruCF_1416_AOU92307.1:0.02441984,DVB37_19850_AYD65921.1:0.01332049)0.5020:0.01591797,(BN117_1299_CCJ48632.1:0.00000000,CAL11_16495_ARP77636.1:0.00000000)0.9660:0.02239164)0.5960:0.05534080)0.1660:0.00797770,EGT29_04150_AZG07126.1:0.07512349)0.1800:0.03063020)0.7120:0.04782358,((Acid345_1673_ABF40674.1:0.07469039,Psta_0006_ADB14703.1:0.13010402)0.9840:0.10023602,Pan161_00670_QDT88451.1:0.12311801)0.9980:0.18096517)0.7320:0.06448000,((BBJ32_09200_ANR91440.1:0.00000000,OEM_50220_AGP66557.1:0.00000000)1.0000:0.09782998,((BTO20_26155_ART71569.1:0.05085056,D806_061090_AWT57047.1:0.06693247)0.2460:0.00555912,(C5B73_21085_AVH23549.1:0.03240890,D7D52_12600_AYF74566.1:0.04455214)0.5680:0.01504485)0.8100:0.04820610)1.0000:0.18710094)0.5540:0.05653610)0.6420:0.05206983,((((((ACH33_13930_AMA73848.1:0.03910795,(CB4_03534_BAU29347.1:0.01869714,CIG75_15605_ASS76225.1:0.05826391)0.5880:0.03329790)0.3340:0.04768702,(((((((BA6348_17715_QAV14452.1:0.00855750,(C0638_24990_AUO09556.1:0.05353190,Theco_2640_AGA58734.1:0.02342914)0.1540:0.01065467)0.1180:0.01607433,(BP422_06585_ASJ53244.1:0.00000000,FPS98_12135_QDS34680.1:0.00000000)0.9480:0.02908722)0.0080:0.00830540,(EAV92_12185_AYQ73261.1:0.03661858,(EIM92_19850_AZK48144.1:0.02118751,FLT43_26900_QDM46677.1:0.01655282)0.2680:0.00822707)0.1860:0.01171606)0.0480:0.00552643,KCTCHS21_18090_BBI32410.1:0.07405522)0.0220:0.01493695,PC41400_08435_QAV17685.1:0.04462766)0.0340:0.00579632,SAMN05444162_3630_SDT27266.1:0.09213506)0.0420:0.01903226,ET464_00500_QAY65093.1:0.08514842)0.0320:0.00235503)0.0040:0.00609032,Pjdr2_4604_ACT03218.1:0.06360342)0.0060:0.01266864,(((((((AFK25_09105_AKS38715.1:0.02651573,(BCV53_15825_ANZ31428.1:0.00000000,GY4MC1_1313_ADP74116.1:0.00000000)0.9880:0.05044531)0.3580:0.01784655,(FPL01_23845_QHH91366.1:0.04867346,SB24_06220_AJC24798.1:0.05531626)0.3020:0.01665268)0.1400:0.00511562,AP3564_13110_ASS91037.1:0.04682692)0.0840:0.00555770,(GFC28_107_ANB57308.1:0.00000000,(GFC29_1518_ANB62514.1:0.00000000,GRQ40_12000_QHC04592.1:0.00000000)0.9000:0.00000000)0.9000:0.02121839)0.2820:0.02778047,((CEH05_11475_ASF39723.1:0.03767627,HLI_00310_QAS50748.1:0.01296747)0.5280:0.01408814,HM131_10380_ARI77220.1:0.05133942)0.4240:0.01202866)0.2880:0.03274113,CFK40_10930_ASN05487.1:0.06932363)0.3040:0.03802931,ORF01139_of_CP034541.1:0.06664394)0.0200:0.01516058)0.2340:0.02629389,(Aaci_2165_ACV59174.1:0.08890334,D0S48_09890_QEY20982.1:0.13115854)0.3120:0.02901336)0.8600:0.09249095,CUESP1_0084_SHD75483.1:0.24083737)0.9980:0.29395425,((((((((((((((((A0O31_00593_APD08788.1:0.02009576,(AV541_09700_AMA76148.1:0.00000000,(((TCCBUS3UF1_18670_AEV16906.1:0.01918232,TtJL18_1835_AFH39700.1:0.00000000)0.4480:0.00338650,TSC_c06390_ADW21268.1:0.00000000)0.3640:0.00169656,TO73_1997_ALJ91813.1:0.00000000)0.6220:0.00084995)0.2660:0.00492532)0.2540:0.00424699,ORF02083_of_CP038452.1:0.00832878)0.4080:0.00216853,Mtai_v1c07040_AWR85948.1:0.01033212)0.2640:0.00645680,Mrub_0952_ADD27717.1:0.00612574)0.4360:0.00837478,Theos_0243_AFV75321.1:0.00412587)1.0000:0.18691159,((DYI95_010395_QIA27863.1:0.02080260,E1B22_06420_QBS37503.1:0.01693773)0.7920:0.02357231,(Rhom172_2797_AEN74680.1:0.05338208,trd_0854_ACM05037.1:0.15141234)0.2860:0.04137855)0.1980:0.02180700)0.0500:0.00957553,(B0W44_12805_AQS56511.1:0.03525733,ORF00534_of_CP034541.1:0.04170371)0.8320:0.05632574)0.1260:0.02373904,(Sthe_2366_ACZ39786.1:0.09863290,Tter_1316_ACZ42224.1:0.10616152)0.0960:0.00818737)0.0720:0.00380765,Trad_0219_ADI13359.1:0.13188592)0.0760:0.01741060,RxyAA322_30260_BBL81172.1:0.14722198)0.2560:0.04504703,(GBA65_19640_QIN80364.1:0.15852986,(ORF02854_of_CP031116.1:0.01889426,RradSPS_2184_AHY47467.1:0.01884606)0.9100:0.05816604)0.9000:0.10219184)0.0940:0.00274791,(((((((((((A0V43_13030_AMQ21649.1:0.00000000,(CWI35_12835_AUI37283.1:0.00000000,(GHH_c31100_AGE23602.1:0.00000000,(GK3036_BAD77321.1:0.00000000,(GT3921_03945_ASS98277.1:0.00000000,(GT50_06890_ALA69962.1:0.00000000,(GYMC52_3142_ADU95502.1:0.00000000,GYMC61_3115_ACX79674.1:0.00000000)0.9820:0.00000000)0.9820:0.00000000)0.9820:0.00000000)0.9820:0.00000000)0.9820:0.00000000)0.9800:0.00000000)0.9800:0.05425394,GD3902_11140_ARA98540.1:0.03613012)0.3860:0.02973390,(((AFK25_07550_AKS38409.1:0.00000000,B379_14805_AXM90325.1:0.00000000)0.6820:0.00619540,CA592_03135_ASA95915.1:0.00622712)0.9920:0.05348656,(BA6348_16100_QAV16080.1:0.02096848,FPS98_10515_QDS34377.1:0.01677185)0.9860:0.07458030)0.1820:0.01294828)0.0260:0.00407484,(BCV53_00565_ANZ28742.1:0.00000000,GY4MC1_0459_ADP73293.1:0.00000000)1.0000:0.07307940)0.1180:0.02701733,((((((((A21D_02280_AUJ25344.1:0.00000000,ORF02481_of_CP033048.1:0.00000000)0.9860:0.02721727,BKP57_05710_API91383.1:0.02342646)0.7720:0.02884814,GZ22_13570_AIF67560.1:0.00954581)0.5820:0.02298855,E2636_04520_QBP43037.1:0.05603992)0.2080:0.02004096,(D0S48_03300_QEY19794.1:0.05297625,E2C16_01245_QBQ04413.1:0.06480679)0.3060:0.00931032)0.2420:0.01896049,CEH05_04760_ASF38465.1:0.09208827)0.3140:0.02222262,(CSE16_14905_ATP41239.1:0.02378221,DCE79_12410_AWE08144.1:0.05317883)0.8700:0.05281568)0.1180:0.00819795,(((ABE41_004900_ANX11335.1:0.00806144,ABE65_004760_ANC76156.1:0.00436108)0.9980:0.09966890,CEF21_10190_AZB42627.1:0.06176189)0.2680:0.02606894,(BkAM31D_04215_ARK29119.1:0.07868700,ORF01099_of_CP040441.1:0.11106954)0.3100:0.01399105)0.2520:0.03268596)0.0660:0.01785872)0.0860:0.02785251,AB849_012325_QBK14319.1:0.10510255)0.0360:0.02340733,SSIL_1498_BAK15921.1:0.06945791)0.0300:0.01500355,((AXY_01740_BAM46306.1:0.09222606,B0W44_09565_AQS55980.1:0.05372785)0.6900:0.04353854,(DKZ56_02650_QBK24863.1:0.06961262,ORF00596_of_AP018335.1:0.03437709)0.6380:0.02955757)0.8460:0.08127010)0.0160:0.00516737,Theco_1679_AGA57812.1:0.17100361)0.0540:0.03441695,(((((((A6C57_08155_ARK10303.1:0.00321515,FAES_0881_CCG98892.1:0.00920737)0.9620:0.04839943,AWR27_16740_AQG80819.1:0.02906186)0.7220:0.03104088,(CWM47_00555_AUD07104.1:0.01904992,(CWM47_35065_AUD06614.1:0.07190906,HH216_10535_QJD81317.1:0.05986021)0.5440:0.01914899)0.5580:0.04089827)0.3280:0.00888851,AUC43_19130_ALW87007.1:0.07407338)0.4740:0.03347843,D3Y59_08500_AYA37090.1:0.08382281)0.2620:0.01053864,(ORF02371_of_CP040936.1:0.08155950,ORF03449_of_CP037922.1:0.06439441)0.2240:0.00813220)0.9200:0.09739637,(((B9T62_03510_ASA19951.1:0.01341826,R70723_22775_AIQ48424.1:0.01158304)0.8640:0.02417074,FFV09_18860_QDH22720.1:0.06731832)0.9280:0.04712289,R70723_13925_AIQ46849.1:0.16051398)0.7260:0.09116766)0.0880:0.02654508)0.1500:0.00311989,DT065_15255_AXF57223.1:0.20370595)0.2420:0.06939545)0.1460:0.00594236,(DFI_16190_ASN82699.1:0.03223862,ORF00071_of_CP026516.1:0.00550171)1.0000:0.21219638)0.5680:0.07043915,((((((AXW83_23015_AMJ62782.1:0.00794138,BLM15_29870_AZO82004.1:0.02979895)0.7920:0.03243697,BB934_04620_ANY77605.1:0.01903130)0.1340:0.00233399,(((B0A89_07975_ARJ70808.1:0.00000000,HGN31_16020_QJD18511.1:0.02066912)0.8660:0.04677573,C6569_03000_AVO44112.1:0.05789939)0.6940:0.04128215,M673_19370_ALN74889.1:0.02455425)0.2800:0.01543457)0.1480:0.01832641,((B2G69_03065_ARO53233.1:0.00000000,(E8E01_21810_QDI82861.1:0.00000000,(Mchl_4594_ACK85368.1:0.00000000,Y590_21095_AMB47450.1:0.00000000)0.9920:0.00000000)0.9920:0.00000000)0.9920:0.06315435,W911_03605_AHB47701.1:0.05462868)0.4040:0.01326388)0.2480:0.01784113,ORF03913_of_CP034767.1:0.02886597)0.3260:0.02669441,((((((DK412_25985_AWN54639.1:0.00000000,DK419_25970_AWN49369.1:0.01501222)0.8640:0.04034781,Mnod_5292_ACL60137.1:0.01062070)0.4080:0.00825863,M446_5727_ACA20016.1:0.04346828)0.4900:0.02551488,(FVA80_04895_QEE38419.1:0.01261198,ORF00667_of_CP017640.1:0.01238932)0.7940:0.01904720)0.4520:0.01533233,Mrad2831_5945_ACB27884.1:0.05483387)0.3200:0.02073186,DK427_14305_AWN36760.1:0.01818339)0.4020:0.04830131)1.0000:0.29637662)1.0000:0.23427722,((((((((((((((A6122_2425_AND17541.1:0.00000000,C7V51_14830_AZZ57005.1:0.00000000)0.2660:0.00434075,(AAur_0634_ABM07655.1:0.01740558,(((B7495_02175_ASD21052.1:0.03233399,DCE93_01305_AWB94475.1:0.00540634)0.2820:0.00390717,ORF02605_of_CP046619.1:0.00875580)0.2080:0.00906793,C1O28_11170_AZZ50536.1:0.01613169)0.0460:0.00146458)0.0700:0.00819996)0.0440:0.01029845,ORF02285_of_CP030033.1:0.00536693)0.0160:0.00654552,((FE634_16300_QCW52602.1:0.01668048,GXP71_07275_QHT55898.1:0.00832082)0.1580:0.00465069,(NCTC7547_02342_VEH32938.1:0.03017711,ORF00831_of_CP033325.1:0.02046663)0.2460:0.00176099)0.0720:0.00597563)0.0000:0.00558609,FFI11_015075_QDW63653.1:0.00072540)0.0100:0.00983799,((C1I64_13035_AZZ54323.1:0.00569408,GSU72_03565_QHC60595.1:0.00672844)0.7460:0.03188517,Sked_11980_ACZ21141.1:0.01908334)0.1880:0.00647482)0.0100:0.00307402,(((BCM27_24645_ANY25573.1:0.00359229,NCTC10437_01652_VEG52829.1:0.00883023)0.3740:0.00532397,SAMN04489747_4119_SDE69922.1:0.01983558)0.4140:0.01237853,((C2138_00560_AWB88238.1:0.02031006,C3E77_07810_AWB86529.1:0.01743027)0.3820:0.00557291,ORF02448_of_CP040750.1:0.01974896)0.4500:0.03029082)0.0040:0.00358645)0.0180:0.00559301,SACE_3046_CAM02324.1:0.08246770)0.0300:0.00814427,(E4K62_01880_QBR87551.1:0.00000000,F6J85_01715_QEW01939.1:0.00000000)0.8120:0.02258408)0.0420:0.01014488,Cylst_2430_AFZ24648.1:0.06411812)0.0860:0.02245462,HOP40_31210_QJY49682.1:0.02251311)0.0100:0.01591372,(((BEH62_01710_AWG00311.1:0.01387863,EGX36_01910_QGV65703.1:0.02386170)0.5760:0.01922327,((BJK06_04510_AOX65116.1:0.00599237,ORF03168_of_CP018783.1:0.00643015)0.4180:0.02126262,GA0004736_1350_SBN62448.1:0.00000000)0.2180:0.01333821)0.0920:0.02217180,CVO76_14410_AUZ88703.1:0.05516570)0.0300:0.01209191)0.0180:0.00387496,((SAMN04488543_0712_SDR89925.1:0.03924845,SAMN04489810_1274_SDG78062.1:0.02446736)0.0660:0.00816223,SAMN04488544_0371_SDU81328.1:0.04365241)0.0200:0.00565798)0.8960:0.10229206,((((((((((((ATY39_05975_AMW99045.1:0.01837081,AZE41_11795_AMQ06553.1:0.04534501)0.1900:0.00783384,LBYS11_12465_AUS87091.1:0.00000000)0.0800:0.00081322,DCE79_09820_AWE07662.1:0.00000000)0.1580:0.01230437,SSIL_2544_BAK16967.1:0.01914452)0.2440:0.01443587,D0S48_03090_QEY19756.1:0.03644529)0.0700:0.00232478,KCTCHS21_34450_BBI34046.1:0.05030279)0.0940:0.01533070,GZ22_10965_AIF67116.1:0.05947340)0.0340:0.02040219,((((((BP422_01340_ASJ52297.1:0.02715892,C0638_25030_AUO09563.1:0.02348482)0.4700:0.00654222,((BT9727_2882_AAT60206.1:0.00000000,(CY96_14375_AHX19134.1:0.00000000,(EGX95_14010_AYY27609.1:0.00000000,ORF02633_of_CP045533.1:0.00000000)0.8940:0.00000000)0.8940:0.00000000)0.8900:0.01193611,EIM92_16000_AZK47471.1:0.03870763)0.2480:0.01650823)0.1500:0.01230613,SB24_06745_AJC24888.1:0.05166468)0.0640:0.00294122,R70723_07950_AIQ45817.1:0.04553743)0.1240:0.02420280,BkAM31D_06905_ARK29610.1:0.03394368)0.0340:0.00976145,(CUC15_19240_AXI10933.1:0.00000000,ORF04385_of_CP025019.1:0.00000000)1.0000:0.05922988)0.0100:0.01965566)0.2860:0.01558118,GYMC10_2601_ACX64873.1:0.11090190)0.2880:0.00695815,DOZ91_18245_AZV62305.1:0.10274935)0.3360:0.02186904,SAMN05444162_2267_SDS78155.1:0.06282685)0.8460:0.07684769,ORF04128_of_CP037755.1:0.22352762)0.8300:0.08354241)0.9100:0.08417318)0.9560:0.17781615,((((((AO080_12005_ALI34163.1:0.00000000,(AO080_12060_ALI34173.1:0.00000000,(FGL75_09480_QEA58128.1:0.00000000,(FPV22_05615_QEM59673.1:0.00000000,S101189_02033_ARW29553.1:0.00000000)0.4040:0.00000000)0.4040:0.00000000)0.4040:0.00000000)0.4040:0.00779411,(AWM76_07600_AMC01425.1:0.00000000,FPV21_07630_QEM61802.1:0.00000000)0.6260:0.00462841)0.1720:0.00116586,(FPV21_00750_QEM60537.1:0.00000000,(FPV22_01675_QEM58966.1:0.00000000,FPV25_08095_QEM54894.1:0.00000000)0.6260:0.00000000)0.6260:0.00504540)0.5040:0.00656919,FPV25_02305_QEM53839.1:0.00907616)1.0000:0.17073374,(((((AYR59_02300_ANZ58944.1:0.02830104,(C1940_16840_AUV74124.1:0.00991290,T256_04425_AHA05030.1:0.02782743)0.5040:0.00355686)0.9320:0.04216757,D7I45_00595_AYF92090.1:0.02638964)0.8340:0.04021671,(BSR26_09845_ARR90003.1:0.00000000,F0161_01300_QER66638.1:0.00000000)1.0000:0.06855492)0.9420:0.09176001,C7K43_02045_AYW44814.1:0.13923177)0.4800:0.04162331,CAR_c20390_AEB30696.1:0.11847434)0.2620:0.00787029)0.9800:0.11773844,(((((((AFK63_10080_ALB70943.1:0.05183985,((B1H58_19195_ARJ43966.1:0.00596776,(C2E15_08845_AUX93173.1:0.00000000,(C2E16_08860_AUY25006.1:0.00000000,C7M52_01790_QHM75833.1:0.01350228)0.6560:0.00054237)0.6680:0.00649383)0.2280:0.00490783,(((B9D02_10775_AWP33051.1:0.00000000,D1629_07635_QAV44498.1:0.01519507)0.6900:0.01549547,EM595_p0509_CUU26205.1:0.02248530)0.1660:0.00408417,C1N62_06920_QCR35836.1:0.00837539)0.3260:0.01105604)0.3600:0.00975482)0.8480:0.07486618,((((CLM76_02865_ATH76617.1:0.01329734,EKK97_05285_QHC49150.1:0.01170397)0.8960:0.03548694,FY550_06140_QEL10740.1:0.04239647)0.6300:0.03619864,(EF888_10810_AZQ67578.1:0.01949897,Mame_04430_AQZ53722.1:0.03114476)0.3700:0.00817395)0.4000:0.01736995,TQ29_19295_ALG92352.1:0.03859673)0.6080:0.05228906)0.7120:0.02957092,Mesau_02569_AGB44991.1:0.05687383)0.4300:0.02493462,((((((((B2G69_21430_ARO56446.1:0.00000000,(E8E01_13460_QDI81374.1:0.00000000,Mchl_3002_ACK83840.1:0.00000000)0.9880:0.00000000)0.9880:0.05361468,(Mrad2831_2075_ACB24070.1:0.00000000,ORF02593_of_CP017640.1:0.00000000)0.9980:0.05037503)0.6920:0.03455296,((DK427_02790_AWN34799.1:0.06078942,FOB66_01525_QET91636.1:0.05699361)0.4340:0.00762489,FLL57_03015_QDL96337.1:0.07234519)0.3540:0.00999846)0.5520:0.02645101,BCCGELA001_22230_AMA58720.1:0.07893638)0.2860:0.00737432,((DEW08_03280_AWK85327.1:0.02024137,ORF01087_of_CP030265.1:0.01749896)0.8060:0.03850827,((DK412_18305_AWN53326.1:0.00000000,DK419_24590_AWN49138.1:0.00000000)1.0000:0.05396840,M446_1821_ACA16306.1:0.10637425)0.4720:0.02289792)0.6640:0.04514029)0.7040:0.04875513,PSMK_24220_BAM04581.1:0.21394034)0.1260:0.01178732,(ETR14_19170_QAY78421.1:0.17878669,(PBC10988_34150_QGJ71708.1:0.04934872,RB10727_CAD76956.1:0.06843431)0.8100:0.04603148)0.4060:0.02352652)0.0260:0.00537003,(DFI_04440_ASN80355.1:0.05157799,(DM785_17960_AWT37583.1:0.01915709,((Deima_3163_ADV68791.1:0.04593366,Deipr_2102_ADY27232.1:0.00471007)0.3480:0.00531365,ORF02345_of_CP026516.1:0.03316687)0.4960:0.01609758)0.5680:0.01888071)0.7800:0.05826177)0.0200:0.00882165)0.0980:0.02068457,((((BSY240_2742_AOG11953.1:0.00000000,GH983_20465_QGG92696.1:0.00000000)0.9620:0.04199075,((E4191_21530_QDA36672.1:0.03437926,ORF00356_of_CP049250.1:0.02933655)0.3200:0.00530864,(EOJ32_17880_AZY95669.1:0.00000000,HmaOT1_01615_QBJ23073.1:0.02616951)0.7760:0.02075896)0.2540:0.00996024)0.1600:0.00346845,Smed_3979_ABR62787.1:0.02829877)0.2920:0.01334137,((CYG48_19880_AXV18036.1:0.01247348,ORF00018_of_CP034767.1:0.02526685)0.5180:0.01743523,Smed_6390_ABR64971.1:0.03420850)0.2160:0.00743188)0.5940:0.04890824)0.4360:0.03545829,((((((CA264_08160_ARS35416.1:0.00000000,(ORF03680_of_CP014766.1:0.00000000,PKOR_19720_AKD04918.1:0.00000000)0.9920:0.00000000)0.9900:0.03696287,(FYC62_06285_QEK51316.1:0.02492068,Sph21_2189_ADZ78744.1:0.06546338)0.5640:0.02192865)0.3660:0.01237792,DC20_09910_ALI99234.1:0.06749981)0.2100:0.01055247,ORF02648_of_CP040936.1:0.07859535)0.2540:0.02217131,D770_15565_AHM61367.1:0.09057065)0.1620:0.00643866,(((Dfer_0517_ACT91784.1:0.00000000,Dfer_1680_ACT92922.1:0.00000000)0.9980:0.06751958,(FAES_3500_CCH01507.1:0.05034114,((ORF00840_of_CP020104.1:0.05198380,SD10_07495_AKD54773.1:0.01173202)0.3140:0.01008910,Slin_5296_ADB41265.1:0.02891801)0.3880:0.03244100)0.4320:0.01995383)0.3540:0.02056946,Trad_0726_ADI13862.1:0.06042843)0.2920:0.03712077)0.3980:0.04322779)1.0000:0.20375448,(((Meso_1876_ABG63269.1:0.04397873,RxyAA322_16420_BBL79788.1:0.03298231)0.8280:0.04897885,RC1_2689_ACJ00064.1:0.10981610)0.4940:0.05851626,((((((A3L23_00952_AMY52305.1:0.07275519,(((((A4R43_07605_AXB42409.1:0.00599137,YIM_33510_QFU91863.1:0.00643115)0.9640:0.04006024,(AHOG_20220_ASO21661.1:0.02207350,(BAY61_18280_ASR36624.1:0.01898091,(Kfla_3920_ADB32972.1:0.01885682,SD37_26110_ANN18754.1:0.00614449)0.5880:0.00634096)0.5180:0.00970115)0.4240:0.00705781)0.3100:0.00623133,BKN51_20390_AUI60318.1:0.04911373)0.6720:0.01971298,(AJAP_18265_AIG76520.1:0.00000000,(BB31_31170_AJK57586.1:0.00000000,SAMN04489733_1684_SDU16413.1:0.00000000)0.9980:0.00000000)0.9980:0.04950787)0.3480:0.00950820,(A9R04_12725_APC35500.1:0.03369604,(AMETH_2570_AIJ22662.1:0.02428495,(CU254_23505_ATY13073.1:0.00000000,ORF04497_of_CP041306.1:0.00000000)0.9780:0.02635878)0.3420:0.00469791)0.5020:0.01727848)0.3560:0.01349432)0.2420:0.01893871,(((AOZ06_26295_ALG09943.1:0.02445948,(BBK82_42440_ANZ41627.1:0.00066709,(BN6_53270_CCH32590.1:0.00000000,EKG83_33545_QFZ21668.1:0.00000000)0.9740:0.01175543)0.8540:0.01352129)0.9020:0.04310652,(EYD13_12830_QBQ60919.1:0.03310370,NFA_11820_BAD56027.1:0.08467933)0.1920:0.00829228)0.2380:0.01581849,(GCWB2_04885_ASR01802.1:0.09188225,(MPSYJ_33520_BBX69891.1:0.12373313,Tfu_0886_AAZ54924.1:0.05120832)0.3940:0.02544143)0.1780:0.01139669)0.4220:0.02528750)0.2040:0.00563855,(((((AFR_21995_AGZ42669.1:0.02454592,L083_2429_AGL15939.1:0.00045538)0.7560:0.01767173,ORF03167_of_CP023865.1:0.02700739)0.9580:0.05164975,AMIS_47330_BAL89953.1:0.05167986)0.3420:0.00776636,Krad_0815_ABS02303.1:0.09026624)0.5700:0.03706010,(GFH29_11680_QGA07981.1:0.01904987,ORF02607_of_CP025581.1:0.03159386)0.9620:0.07155478)0.9420:0.08891970)0.8420:0.07960586,((BBH88_05785_ANU09843.1:0.00217808,(FK545_04600_QDY45042.1:0.01307542,ORF00610_of_LR698965.1:0.00000000)0.9700:0.01032257)0.9540:0.06134561,(BBI15_09225_ANU20383.1:0.00870683,CW734_15285_AUD14777.1:0.00371569)0.9820:0.05847772)0.3240:0.01263203)0.0240:0.01228396,(((((((ABE41_002805_ANX10942.1:0.03265758,(C0638_25035_AUO09564.1:0.04043502,((DOZ91_11865_AZV61243.1:0.02599569,(ESP131_11570_AOT00866.1:0.00000000,(ORF01737_of_CP030931.1:0.00000000,ORF01789_of_CP018057.1:0.00000000)1.0000:0.00000000)0.9980:0.03772013)0.4840:0.01131464,ORF00461_of_CP040676.1:0.04068021)0.2340:0.00806832)0.1520:0.00917869)0.3040:0.01229563,Exig_1213_ACB60692.1:0.03637711)0.9480:0.07538294,SSIL_1207_BAK15630.1:0.08242204)0.9900:0.13771998,(B0X71_15900_AQQ54437.1:0.08666285,SSIL_1206_BAK15629.1:0.13339904)0.1500:0.01450864)0.0640:0.01916775,((((((((ACX27_19505_ALF54537.1:0.01791830,CLI64_14635_AUT01524.1:0.01982203)0.3980:0.01101713,COO91_07292_AUB41247.1:0.01430473)0.4120:0.01441706,Nos7524_2673_AFY48506.1:0.03051404)0.3100:0.01848922,(Cyan7425_1600_ACL43970.1:0.05783800,((NIES23_47970_BAY71973.1:0.03176138,Npun_F0233_ACC79021.1:0.05862268)0.2500:0.01315267,((NIES4071_63910_BAZ14547.1:0.00000000,NIES4105_63870_BAZ60695.1:0.00000000)0.9080:0.01283268,(NIES4073_45190_BAZ23630.1:0.00502327,SAMD00079811_50690_BAY47451.1:0.00739925)0.8900:0.02514809)0.8080:0.04655172)0.0240:0.00529013)0.0740:0.01261693)0.1460:0.00687257,BZZ01_17515_ARV63086.1:0.05271608)0.3980:0.02076885,(Chro_1784_AFY87300.1:0.01729171,((Glo7428_3118_AFZ31605.1:0.00394983,LBWT_43920_BAS58427.1:0.00847269)0.5360:0.00859821,LEP3755_00490_BAU09578.1:0.02938256)0.7160:0.02118881)0.8400:0.04806677)0.6340:0.03325284,PCC7424_2836_ACK71242.1:0.18086930)0.5320:0.04482939,(((E2636_09075_QBP41276.1:0.01553796,((HLI_20135_QAS54720.1:0.03706208,ORF01796_of_CP029797.1:0.06692763)0.5220:0.02114746,ORF00809_of_CP034118.1:0.10920667)0.0860:0.00440987)0.2020:0.03027294,(GZ22_16715_AIF68114.1:0.03627653,SB24_03555_AJC24314.1:0.08150650)0.8680:0.05098003)0.0300:0.00945946,(FFV09_08805_QDH20941.1:0.08667598,(FN924_09010_QDP40300.1:0.04387565,R70723_18915_AIQ47734.1:0.14588088)0.4420:0.01640011)0.3100:0.03742007)0.0420:0.00781837)0.0500:0.02662606)0.0080:0.00569710,(((BKP57_20615_API94013.1:0.00479741,ORF03883_of_CP033046.1:0.00762511)0.9600:0.03877450,(((BkAM31D_05870_ARK29415.1:0.02400240,ORF02089_of_CP040441.1:0.05295864)0.5200:0.01452541,(DCE79_08285_AWE07371.1:0.02652240,FN924_07355_QDP39998.1:0.03719341)0.6760:0.02947087)0.3420:0.01537292,GI584_06840_QGH33751.1:0.05583027)0.3200:0.02977809)0.1640:0.01838884,ORF01793_of_CP029797.1:0.13996584)0.1280:0.02835967)0.0680:0.01196571,(GZ22_16640_AIF68102.1:0.10115318,SB24_07395_AJC25008.1:0.07378827)0.1360:0.01908254)0.0040:0.00679437)0.0000:0.00505860,(((((((C0649_02580_QAA18989.1:0.00646284,(CO692_02900_ATF71103.1:0.00000000,(CXM95_12745_AUJ86280.1:0.00000000,(EGX73_01090_AYY08553.1:0.00000000,(FOC36_06765_QGR81911.1:0.00000000,T256_08815_AHA05818.1:0.00000000)0.5980:0.00000000)0.5980:0.00000000)0.4200:0.00000000)0.4200:0.00595968)0.2920:0.00539383,(C9423_11470_QCJ64860.1:0.00000000,ORF00787_of_LR607335.1:0.00000000)0.6180:0.00710682)0.0540:0.00080765,(EH197_02890_QCQ11177.1:0.01798471,EM4838_01920_AUB51804.1:0.00701659)0.4520:0.00552180)0.4660:0.00843401,D8N35_16145_AYJ46539.1:0.00727143)0.4680:0.00608431,S101189_00090_ARW27678.1:0.04534677)0.9820:0.10126481,ORF01704_of_CP036250.1:0.21263923)0.2320:0.03018870,(((((AERYTH_05235_ALX04145.1:0.01708171,(C3E78_15285_AWB93463.1:0.01058610,GEV26_15385_QGG42648.1:0.00183642)0.9400:0.04704546)1.0000:0.11915360,(BLASA_0196_CCG01175.1:0.11122412,(Gobs_0221_ADB73026.1:0.04265991,MODMU_0235_CCH85698.1:0.07512313)0.9560:0.05793878)0.4740:0.02152568)0.4300:0.02361431,(SAMN04489726_0199_SDM17920.1:0.09608705,SAMN04489733_7278_SDU62786.1:0.15522738)0.5540:0.03841077)0.7160:0.03211928,(((C6361_00460_AVT28220.1:0.01594304,C6W10_21195_AVT38544.1:0.02179728)0.9720:0.04186695,GA0070612_4244_SCF15171.1:0.05014926)0.3440:0.00743974,(((CSH63_13950_AYF28533.1:0.01971517,GA0070609_2491_SCG51219.1:0.01802516)0.5560:0.01974405,VAB18032_03660_AEB47814.1:0.03189968)0.3320:0.01316007,(GA0070610_2339_SCG16084.1:0.02173740,GA0074696_3094_SCF16387.1:0.04197841)0.3280:0.01026773)0.4900:0.02403265)0.9220:0.07514002)0.6340:0.06557645,(Q783_09370_AGY82390.1:0.12331661,((((((B8281_11995_ARK05342.1:0.00000000,(FOG94_12920_QDP75898.1:0.00000000,ORF02170_of_CP053419.1:0.00000000)0.9360:0.00000000)0.9320:0.02836588,((ORF02672_of_CP043808.1:0.01203548,SGUI_2708_ANS80104.1:0.00038704)0.9140:0.04318999,ORF04150_of_CP041203.1:0.02093718)0.2220:0.00362305)0.0940:0.00263029,ORF02459_of_CP051884.1:0.01935805)0.0980:0.01106954,(E5225_09205_QCB93711.1:0.04861121,ORF01663_of_CP036403.1:0.05537850)0.4680:0.02040494)0.0540:0.01001807,FY030_06640_QFG68433.1:0.03388969)0.2160:0.00587123,((((((((A6035_01165_AWH91018.1:0.02048436,(CT688_02755_AVZ38560.1:0.00000000,GJR88_00887_QGW23628.1:0.00000000)1.0000:0.04323145)0.7140:0.02483793,(B1A86_00000830_QDW16540.1:0.00000000,B1A86_00010340_QDW18238.1:0.00000000)0.9980:0.03368823)0.4320:0.01666684,(AS188_10700_ALU40136.1:0.01266135,ORF00476_of_CP014480.1:0.03798239)0.3460:0.00676519)0.7320:0.03841381,CVO76_14755_AUZ88763.1:0.01560517)0.3640:0.01145867,NCTC2676_1_02986_VDR33670.1:0.00442056)0.3240:0.01513418,AC20117_10050_AUI51108.1:0.03371276)0.0320:0.00572128,(((((A6122_2667_AND17780.1:0.00000000,(C1O28_12650_AZZ49926.1:0.01303269,C7V51_13255_AZZ57497.1:0.00000000)0.6160:0.00031561)0.5580:0.01194532,GTU71_11730_QHF21429.1:0.00051627)0.4140:0.00374207,TI83_00280_AJM76828.1:0.02145806)0.4580:0.01391733,C1I64_14635_AZZ53146.1:0.01793030)0.3700:0.00935641,(BN1051_00126_CEA06780.1:0.00194755,BO218_01180_APF32982.1:0.03579278)0.2520:0.01206593)0.0200:0.00415932)0.0040:0.00476502,(((BEH62_14720_AWG02844.1:0.02638273,EGX36_14360_QGV67892.1:0.00000000)0.9840:0.04360454,FVA74_00270_QEE60164.1:0.08275640)0.2320:0.00968565,(((((((B5808_00845_ARJ03940.1:0.00000000,DVJ78_01805_AXH34323.1:0.00000000)0.9980:0.05045800,SAMN04489747_2982_SDE27264.1:0.03992606)0.5120:0.01735134,(FK523_00320_QKS86133.1:0.00000000,NI26_00180_AIV39090.1:0.00000000)0.9840:0.04154018)0.3280:0.00691253,ORF00178_of_CP033325.1:0.02149705)0.2920:0.01175063,(((FE251_08090_QDB79332.1:0.03234629,FE374_07275_QDC24452.1:0.01829744)0.2900:0.00352245,Psed_2365_AEA24571.1:0.02833546)0.2500:0.00656120,(HOP40_18380_QJY47536.1:0.00895603,Kfla_4219_ADB33255.1:0.01604527)0.6520:0.01946312)0.0640:0.00713097)0.0080:0.00206400,((C6C15_05490_AVL96595.1:0.00000000,(ORF01447_of_CP025422.1:0.00000000,SAMN04489809_3063_SDS93590.1:0.00000000)0.9420:0.00000000)0.9000:0.00976226,E4K62_13740_QBR89643.1:0.02797807)0.4100:0.01871709)0.0000:0.00081778,BN1051_02807_CEA09437.1:0.05178140)0.0080:0.00278707)0.0500:0.00628346)0.2020:0.01758214)0.8220:0.05587417)0.1260:0.01293343)0.1300:0.02367607)0.0120:0.00449133)0.0240:0.01370745)0.2180:0.00990189)0.6800:0.06550350)0.7680:0.07836489)0.9900:0.27181145);
