# Supplementary material for: The Richness and Diversity of Catalases in Bacteria
Source: Front Microbiol. 2021 Mar 19;12:645477. doi: 10.3389/fmicb.2021.645477 (PMC8017148; doi:10.3389/fmicb.2021.645477)
Supplement: Supplementary file 3 [file Data_Sheet_2.ZIP › Bacteria_peroxidase.nwk]

((((((((A3224_01500_AMX01429.1:0.09054762,(AUP74_02159_AOS97575.1:0.04743094,Mag101_02915_AQQ66708.1:0.06240503)1.0000:0.04401016)0.9520:0.03551356,G3T16_07825_QIB65319.1:0.08822919)0.0420:0.00634897,((BTJ40_18830_AWF83540.1:0.06239231,(FIU95_17565_QFT56356.1:0.05210830,GL2_19880_BBM01914.1:0.06036968)0.6920:0.00850474)1.0000:0.04263669,Fbal_1463_ADN75667.1:0.10711021)0.3520:0.00873959)0.0080:0.00231252,(((((((((A3Q33_01790_ARD43157.1:0.03518155,DBO93_05700_AWB57098.1:0.04348307)0.9940:0.02073055,EKO29_13075_AZQ84843.1:0.06038685)0.9740:0.02243538,(CMT41_05225_ALO34199.1:0.04119728,CPS_1344_AAZ28741.1:0.05293157)0.7360:0.01268889)0.5160:0.00550050,A3Q34_03745_AOW76043.1:0.05434889)1.0000:0.05504648,((((D0907_14325_AXV66372.1:0.00000000,GZH31_14170_QLJ07898.1:0.00000000)1.0000:0.06873526,((D0Y50_03675_AXR05550.1:0.06931212,FBQ74_13580_QCZ94432.1:0.06185799)0.8020:0.01150647,ORF03464_of_CP041661.1:0.07312679)0.8840:0.01886295)0.4200:0.00429620,FIU82_17985_QFU06888.1:0.06672742)0.6760:0.01953545,(ORF03316_of_CP035691.1:0.10962680,Swoo_3905_ACA88163.1:0.11766245)0.2540:0.00322901)0.9320:0.01856507)0.5580:0.01140150,((AZF00_10195_AMO68644.1:0.11737356,BLE401_11545_AUI69264.1:0.09518788)0.9200:0.03093558,(M5M_17025_AFV00536.1:0.09691496,Marme_0216_ADZ89520.1:0.14231473)0.7700:0.01864587)0.3680:0.00480250)0.6820:0.01660293,((((((AYM39_12650_ANE55942.1:0.00393408,MKLM6_2586_ATG90802.1:0.00795667)0.9960:0.01736626,U737_16265_QBC28322.1:0.02512707)1.0000:0.06232232,EHF44_25090_AZG16653.1:0.10863216)0.5960:0.01307714,((CEQ32_12780_ASF15764.1:0.02212215,Shewana3_3549_ABK49772.1:0.02383515)1.0000:0.04269482,STH12_02177_AZQ11263.1:0.08319568)0.9920:0.04445043)0.8340:0.02138959,Q7C_2487_AFJ03612.1:0.12295438)0.4660:0.01272820,(((((((((AZE99_04455_AMO71207.1:0.01962939,SPHFLASMR4Y_01389_ASK88152.1:0.01158563)0.8780:0.00829410,CHN51_00955_ATW02258.1:0.01592371)1.0000:0.04866963,((BV87_24605_ATP21253.1:0.00000000,ORF04725_of_CP029335.1:0.00000000)1.0000:0.08550118,LEN_1153_BAV96640.1:0.07022679)0.6180:0.01267356)0.9000:0.01777194,C7W88_04865_AXU18523.1:0.11014340)0.6360:0.01625605,((DM450_09015_QDK32906.1:0.10118141,WYH_01721_AKH42757.1:0.08255959)0.5620:0.00956731,EGO55_03390_AZI35118.1:0.09522043)0.5740:0.01747479)0.6440:0.01401651,(FA702_16730_QCI95000.1:0.08189750,Y958_13295_ASG21666.1:0.07107185)0.6620:0.01159561)0.9880:0.03557535,((B5J99_08655_ASR51529.1:0.00145015,BSY18_3573_AOG00164.1:0.00091672)1.0000:0.10467281,Saro_2909_ABD27344.1:0.10670520)0.7560:0.01568289)0.3080:0.00466193,YC6258_03196_AJQ95232.1:0.10517635)0.1580:0.00545545,(((((((B0D95_00735_AQT62194.1:0.05227716,CBR65_19545_ARU29456.1:0.04967441)0.9840:0.02451085,CJA_0025_ACE85973.1:0.06246784)0.9820:0.02243655,E2H98_12120_QGX40377.1:0.11169457)0.3260:0.00570934,(FX988_00581_QHJ10369.1:0.02080452,Glaag_2294_AEE23239.1:0.02515278)1.0000:0.12380587)0.2540:0.00939570,(((C5610_08760_AVJ56385.1:0.07919564,((CEW91_05675_ASG65660.1:0.00580745,CWC33_11295_ATZ74245.1:0.00847850)1.0000:0.03708078,IL1414_AAV82254.1:0.03317024)0.9900:0.03032435)0.9840:0.03229214,D3795_07615_QGT96035.1:0.08345730)0.3680:0.00369078,((CW740_00520_AUD77797.1:0.03262152,Kkor_0157_ACV25578.1:0.03586490)1.0000:0.05057540,KS2013_1665_AOE50375.1:0.11178994)0.2440:0.00374950)0.3460:0.01143747)0.0420:0.00213475,(BA177_13820_ANO52129.1:0.09592204,EYZ66_08220_QHJ88284.1:0.08781897)0.0980:0.00108993)0.2200:0.00856448,(BMS_2832_CBW27607.1:0.13877545,LEPBI_I2495_ABZ98582.1:0.08259662)0.6100:0.01966166)0.0580:0.00323260)0.0380:0.00432100)0.0060:0.00216044)0.0040:0.00407871,((GT972_04660_QHS09519.1:0.10984301,LHK_01300_ACO74290.1:0.12339863)0.9140:0.03674808,Mag101_07075_AQQ69434.1:0.13830613)0.3040:0.01391126)0.0040:0.00289893,C7S18_16870_AVP98758.1:0.13338445)0.0040:0.00584261)0.0320:0.00778454,((((((((((A6K25_08000_ANB21221.1:0.00000000,(AV940_16425_AMJ91929.1:0.00000000,AVL56_16460_AMJ95744.1:0.00000000)1.0000:0.00000000)1.0000:0.00990368,ambt_00900_AEF01737.1:0.00678324)1.0000:0.04612802,(((AVL55_16605_AMJ99635.1:0.01160886,D1814_11110_AXT39187.1:0.00989735)0.5040:0.00188951,BM527_15515_APD87386.1:0.01007863)1.0000:0.03299579,(BM528_15015_APE06927.1:0.00000000,CW735_15925_AUC89491.1:0.00000000)1.0000:0.04330241)0.5820:0.01266589)0.3820:0.00181168,EP13_15810_AIG00029.1:0.05128061)1.0000:0.05183008,(ELR70_04375_AZZ96420.1:0.09285684,ORF01486_of_CP019046.1:0.08521842)0.7360:0.01189953)0.5960:0.01397311,ORF05124_of_CP021745.1:0.09820738)0.6440:0.01106143,((AT746_04465_ALS97595.1:0.07078324,((C427_1211_AGH43320.1:0.05272230,GNIT_3085_AEP31180.1:0.04140655)0.8160:0.01122000,(PISS_a2821_ATC91590.1:0.00300655,PSM_A2502_ADT69416.1:0.00173279)1.0000:0.05050463)0.8560:0.01367480)0.9960:0.03267639,(BM528_01675_APE04648.1:0.08589840,TERTU_1357_ACR13489.1:0.08373800)0.8800:0.01291449)0.6060:0.01139069)0.7520:0.01587030,FIV45_00750_QDE25909.1:0.10577258)1.0000:0.05540746,((FOKN1_1201_BAZ93600.1:0.09737392,WM2015_859_AKS41240.1:0.14486329)0.6320:0.01539264,Thivi_4494_AFL76290.1:0.10977044)0.4500:0.00883201)0.3400:0.01339256,(AUP74_02305_AOS97713.1:0.09828822,GTQ55_07790_QHQ38895.1:0.08545278)0.9960:0.05645073)0.0520:0.00269726)0.0040:0.00297277,((((((((ACH24_03190_ALB01720.1:0.05199134,((((BZ13_1873_AJI75718.1:0.00498959,FNO01_0630_AKU05178.1:0.01169733)0.9080:0.00905015,FNFX1_0627_AEB27575.1:0.01506030)0.7120:0.01059923,FN3523_0578_AEB28435.1:0.01799299)0.2000:0.00126744,F7308_1705_AEI36629.1:0.02228794)0.5700:0.01021116)0.7600:0.00822609,((CDV26_05345_ASG67886.1:0.03478024,F7310_07155_API87147.1:0.02112739)1.0000:0.02296834,LO80_09015_AIT10098.1:0.04713165)0.8200:0.01239341)0.9900:0.02403138,KX01_83_APC97182.1:0.05349014)0.9980:0.02558914,CUN60_00425_AUR50824.1:0.09494701)1.0000:0.15942440,Sde_3888_ABD83143.1:0.17670212)0.3660:0.01261583,((CHX26_00815_AUX68248.1:0.11423927,SAMN04515621_0989_SDS11811.1:0.11900238)0.9380:0.02265477,Hbal_2658_ACT60332.1:0.16189850)1.0000:0.06700287)0.1200:0.00310131,(((Asbog_00134_BAT18450.1:0.11742119,((D5366_04605_QDH25846.1:0.06721930,E3D00_02695_QDH16600.1:0.05589708)1.0000:0.03730998,(GN304_01095_QGT74511.1:0.00000000,ORF00327_of_CP020554.1:0.00000000)1.0000:0.13743473)0.9900:0.05252380)1.0000:0.07602671,((B1812_08190_ARN83493.1:0.03662551,CQW49_09835_ATQ70313.1:0.04974133)1.0000:0.08336442,GbCGDNIH8_1677_APH62563.1:0.10968783)0.5840:0.01038308)0.3900:0.00717767,BF17_12405_AHK20025.1:0.14701906)0.5720:0.02683047)0.0380:0.01014166,(E4T54_08665_QBS12811.1:0.15352046,(SAMEA4504053_00568_SNU97549.1:0.08487033,ULM_02510_AMV12953.1:0.05170520)1.0000:0.06514689)0.3580:0.01756563)0.0180:0.00033494)0.1500:0.00854032,PS2015_3023_ALO47648.1:0.12297207)0.7380:0.03257631,((((((((((((AS850_00820_ARC55615.1:0.06900925,NI26_03535_AIV41328.1:0.06216087)0.8340:0.01771509,((DK427_02390_AWN34728.1:0.03478876,(Mrad2831_4830_ACB26790.1:0.00348075,ORF05434_of_CP017640.1:0.00125859)1.0000:0.02501961)0.6900:0.01010312,FVA80_03130_QEE38116.1:0.04656493)0.9900:0.03524021)0.5780:0.01700532,(DK412_15340_AWN52821.1:0.09155779,E2E30_13135_QBM76609.1:0.11226997)0.6400:0.01613807)1.0000:0.04790614,(((EJ995_08145_AZQ44205.1:0.06679765,(NMS_2179_BAO56188.1:0.03501382,SAMN05192588_1036_SCY08025.1:0.05652099)0.7920:0.01609035)0.6500:0.01326208,(Krodi_0304_AEE18290.1:0.08886421,(SAMN04487764_0698_SDR79928.1:0.06215010,(SAMN05878281_0013_SHM24440.1:0.00000000,SAMN05878281_0215_SHM30195.1:0.00000000)1.0000:0.06096629)0.6880:0.01803453)0.3260:0.00537113)0.6400:0.01201395,HH216_12600_QJD79162.1:0.09220503)1.0000:0.04094192)0.4460:0.00988238,((DP113_11005_QDL14723.1:0.02694977,(FD723_37520_QLE46095.1:0.00561110,NPM_4756_AVH66251.1:0.00150637)0.9960:0.01051355)1.0000:0.04993530,(NIES267_14250_BAY81947.1:0.02002671,Riv7116_4118_AFY56552.1:0.01118831)1.0000:0.04647670)0.9960:0.04046397)0.4540:0.01148625,MFFC18_48720_QEG24949.1:0.11178892)0.2800:0.00529336,FIU81_12515_QFU09500.1:0.19168772)0.2700:0.00329724,(((B9G99_08850_ARS52975.1:0.00208087,B9H00_06005_ART62658.1:0.00503660)1.0000:0.02408091,ORF02450_of_CP023559.1:0.07693316)1.0000:0.08312026,SALB1_2725_AWN16921.1:0.10492046)0.7760:0.02437544)1.0000:0.04360290,Cha6605_1550_AFY92709.1:0.13857375)0.6760:0.00977108,(BM528_12495_APE06486.1:0.00000000,CW735_13265_AUC89030.1:0.00000000)1.0000:0.20425535)1.0000:0.07044234,(BM528_01670_APE04647.1:0.15789508,PB2503_01702_ADM08419.1:0.16589199)0.3460:0.01107542)0.0600:0.00980570,((CLDAP_32520_BAM01292.1:0.09641392,(L21SP5_03776_ALO17371.1:0.10854631,SRU_2405_ABC45695.1:0.19262267)0.3960:0.01723071)0.2860:0.01132329,(((Cabys_410_APF17161.1:0.07096078,Ocepr_1946_ADR37398.1:0.07651404)0.7460:0.01998005,(((FE773_00275_QCT93678.1:0.23201364,NNO_1481_BBG66184.1:0.12162640)0.3900:0.00897593,(ORF00234_of_CP035534.1:0.15495194,PERMA_0962_ACO03130.1:0.15584795)0.3880:0.00668136)0.3100:0.01027460,Nitsa_0184_ADV45456.1:0.09993327)0.4420:0.00901913)0.6940:0.02079758,((((FVE67_06200_QJA06416.1:0.09159927,(ORF01123_of_AP014507.1:0.00795000,Tlet_1209_ABV33771.1:0.01114366)1.0000:0.10558442)0.4420:0.00785179,Spith_0869_AEJ61144.1:0.10795023)0.5220:0.00878222,TST_0984_BAT71782.1:0.12466516)1.0000:0.11247603,Theam_0186_ADU96159.1:0.26878958)0.8420:0.05118387)0.3780:0.01571070)0.0600:0.00684014)0.0060:0.00598872,((((((((((((((A0V43_05800_AMQ20532.1:0.01185485,GT3921_10920_ASS99493.1:0.00723881)0.8980:0.01201860,(((CWI35_01605_AUI35378.1:0.00413050,GHH_c17090_AGE22237.1:0.00298697)0.9280:0.00539369,(GYMC52_1665_ADU94101.1:0.00000000,GYMC61_2535_ACX79129.1:0.00000000)0.9920:0.00653402)0.6060:0.00405091,GT50_17695_ALA71779.1:0.00550894)0.4240:0.00283738)0.5420:0.00540059,GD3902_00945_ARA96731.1:0.02779395)0.8200:0.00939112,(GHH_c17400_AGE22267.1:0.00713401,GK1710_BAD75995.1:0.00236725)0.9960:0.01970777)0.8180:0.01190212,((GFC28_768_ANB58830.1:0.00000000,GFC29_858_ANB65468.1:0.00000000)0.8680:0.00193319,GRQ40_09070_QHC04099.1:0.00280615)1.0000:0.04007413)0.4980:0.00340842,((AFK25_08500_AKS38595.1:0.00424669,B379_13820_AXM90143.1:0.00287078)0.9960:0.01364780,CA592_02305_ASA95780.1:0.01035736)0.9980:0.03148078)0.9820:0.03172950,(BkAM31D_02710_ARK28852.1:0.07840692,ORF00887_of_CP040441.1:0.07732104)0.3760:0.01021996)0.1660:0.00727567,Theco_1050_AGA57226.1:0.08398961)0.0580:0.00313071,(((BP422_09460_ASJ53759.1:0.01359668,FPS98_09015_QDS34106.1:0.01518228)1.0000:0.06163983,Pjdr2_1725_ACT00388.1:0.07008500)0.4320:0.00252517,EAV92_07245_AYQ72387.1:0.05088797)0.6360:0.01928590)0.3820:0.00837789,(((ABE65_021050_ANC79157.1:0.05681891,CEF21_01275_AZB44697.1:0.04513266)0.9860:0.02935284,((((((AJGP001_17075_AQU80896.1:0.00227681,AUO94_00575_ALS77228.1:0.00246254)0.9980:0.01554930,BBH88_03420_ANU09425.1:0.01818903)0.9940:0.01884730,E2636_17835_QBP42885.1:0.03858833)0.6020:0.00749779,((AUC31_10665_ALS75629.1:0.01594345,BBI15_11345_ANU20764.1:0.01527157)0.4640:0.00159392,BBI11_00510_ANU15661.1:0.02258758)1.0000:0.03539578)0.5360:0.00741421,BCM40_00335_ANU21871.1:0.04553509)0.9840:0.02053390,D3873_00715_AYC28462.1:0.07160149)1.0000:0.04644641)0.4540:0.00906232,(((CEH05_03435_ASF38212.1:0.04913642,(HLI_07675_QAS52112.1:0.05260241,HM131_17755_ARI78568.1:0.04673478)0.7580:0.00839591)0.9180:0.01756194,JMA_04380_AJD89755.1:0.07360630)0.3600:0.00206651,E2636_01265_QBP39866.1:0.08716983)0.5640:0.01295529)0.6660:0.02497611)0.5920:0.02460036,(((((((((((((((((A11S_2117_AGH98915.1:0.07721473,((((AGROH133_09724_ADY65944.1:0.01140590,((((At12D13_42660_AYM65418.1:0.00410641,CFBP5877_15430_QCL80570.1:0.00301106)0.8500:0.00698437,EYD00_22365_QBJ16114.1:0.00494334)0.5140:0.00437495,B0909_14360_AQS63569.1:0.01120912)0.4260:0.00177029,ORF05474_of_CP040641.1:0.01049212)0.5220:0.00299392)1.0000:0.02954322,shn_10685_ANH04460.1:0.03403019)0.8540:0.02240803,FKV68_25960_QLL64842.1:0.05004008)0.6060:0.01485991,((BVG79_01901_ARO15243.1:0.06719821,KVC_2420_AOZ55422.1:0.05859555)0.9680:0.02462779,((ESD82_11770_QFG36871.1:0.06888300,JCM7685_0695_CQR85276.1:0.06498617)0.4580:0.01042074,HmaOT1_15455_QBJ25728.1:0.08808917)0.1980:0.00438067)0.0820:0.00234525)0.1460:0.00151333)0.8460:0.01247246,(CX676_14325_AUH65200.1:0.08515309,OCUBac02_41550_BCB21261.1:0.06781626)0.8340:0.01929406)0.7120:0.01729469,(((((A3224_04770_AMX01985.1:0.06424976,P73_3385_AJE48100.1:0.09424446)0.6680:0.01492141,(((AYJ57_19500_ANT62838.1:0.04332544,CEW88_17120_AWI85451.1:0.03790000)0.9880:0.03276512,(((AYJ57_19585_ANT62588.1:0.04087013,CEW88_17040_AWI85436.1:0.03524021)0.9980:0.03148307,Ga0080559_TMP4872_APX25668.1:0.06163551)0.9240:0.01841264,Csal_0159_ABE57523.1:0.07659839)0.4520:0.00984941)0.1960:0.00326685,SAMN04515647_0160_SNY90019.1:0.09329458)0.2060:0.00782965)0.2420:0.00332037,((CSC3H3_22555_AUG55635.1:0.03774263,DY252_15880_AXO15537.1:0.05898700)0.4520:0.00150858,TH3_01005_AJD50327.1:0.05343002)0.9860:0.03127762)0.5160:0.01415226,LPB142_12085_AOZ69971.1:0.09808367)0.6720:0.01398100,EOJ32_11440_AZY95251.1:0.09642860)0.2060:0.00608203)0.2580:0.01161143,((((((((ANTHELSMS3_02427_ASP21093.1:0.06028554,(BBF93_11905_AXE64853.1:0.03115957,HNE_2115_ABI78396.1:0.03479840)0.9940:0.02718163)0.6740:0.00628586,(RAK1035_0566_AWZ19277.1:0.00203406,ROSMUCSMR3_02609_ARE84078.1:0.00508341)1.0000:0.07946949)0.7960:0.01644679,(APZ00_23540_ALV29648.1:0.05818896,((BSY240_2299_AOG08271.1:0.00106555,GH983_00790_QGG89104.1:0.00130132)1.0000:0.06661258,ORF04811_of_CP049249.1:0.04336097)0.8800:0.01538925)0.6280:0.01088911)0.3400:0.00463669,Mmar10_2686_ABI66972.1:0.07628369)0.1920:0.00667543,FJ695_23570_QDG78601.1:0.08046327)0.2440:0.01320169,((((((ASQ50_02790_AMQ87691.1:0.00234118,(FIU96_10900_QFT51138.1:0.00000000,FIV08_10985_QFS87354.1:0.00000000)0.9920:0.00477628)1.0000:0.02670956,D1793_06685_AXY41911.1:0.01940956)0.8500:0.01091516,BWR19_06230_APX92572.1:0.03342381)0.4140:0.00212843,FIU83_14540_QFU02861.1:0.04740135)1.0000:0.03357468,((((BB497_05615_AVI62222.1:0.01836273,CLM76_07320_ATH77410.1:0.02759457)0.9300:0.01359149,HALO0534_CEP34216.1:0.03959226)0.9720:0.02296263,Q7C_906_AFJ02075.1:0.07081196)0.3120:0.00294229,(MARI_08290_QBM16736.1:0.06010303,(Maqu_1056_ABM18148.1:0.02974895,SAMN04488490_1474_SOB75824.1:0.05404388)0.8860:0.02247713)0.6160:0.01428703)0.8020:0.02412345)0.4220:0.00688913,((THITH_16850_AHE99685.1:0.02009119,TVNIR_3685_AGA35312.1:0.02586611)1.0000:0.03572130,(TK90_2075_ADC72566.1:0.04469440,TVD_02820_AKJ94370.1:0.05203523)0.6540:0.00878063)0.8720:0.03262960)0.6900:0.01977012)0.0220:0.01112704,(((((((APS56_02420_ALJ04078.1:0.05527252,FEZ18_01645_QFZ53601.1:0.05192841)0.4560:0.00965833,(BTO04_06055_ARV06290.1:0.03880195,LPB138_04270_AOW19946.1:0.04242349)0.5900:0.01199132)0.2660:0.00310780,(BWZ22_15225_APY12488.1:0.04660087,(((CW732_11045_AUC76170.1:0.04051526,CW733_03270_AUC81204.1:0.03559508)0.5440:0.00584742,(ORF02563_of_CP047029.1:0.00000000,ORF03036_of_CP047030.1:0.00000000)1.0000:0.03350446)0.7860:0.01195831,SAMN04489797_2915_SDS97801.1:0.04154325)0.7820:0.00667481)0.6260:0.01334850)0.6040:0.01210179,(((((BN863_24400_CDF80152.1:0.01909717,ORF01746_of_CP047028.1:0.02933845)0.9660:0.02061928,((CA2015_0050_AKP49536.1:0.00675205,Cycma_0047_AEL23832.1:0.00753390)1.0000:0.03886993,DJ013_04250_AWV97424.1:0.03649623)0.6060:0.00610513)0.3400:0.00645635,FNB79_08760_QDO94065.1:0.04523672)0.3360:0.00768930,BTO07_03465_ARV14265.1:0.06849901)0.8600:0.01736592,FB2170_07215_EAR03060.1:0.06761445)0.3720:0.00287993)0.6760:0.01079780,FH5T_15100_AHW60515.1:0.07122375)0.7180:0.01701601,((BTO17_08190_AUC20478.1:0.05479200,SAMN05216503_2364_SDS22077.1:0.04193762)0.9740:0.02084660,LPB136_00810_APG63995.1:0.06605489)0.9980:0.04483113)0.2260:0.00460338,((((((((CEW89_17815_ATG49268.1:0.05266646,Ga0080574_TMP4671_APZ55005.1:0.04667073)0.4780:0.00836248,HDIA_3867_SON57408.1:0.04404386)0.3000:0.00597304,ORF00504_of_CP028960.1:0.06014380)0.3380:0.00831022,ORF00572_of_CP019044.1:0.07214340)0.1760:0.00375333,CUV01_05905_AUH32991.1:0.07560874)0.2660:0.01861831,(((D1F64_16800_AXS41369.1:0.05321274,HTY61_11040_QKV18948.1:0.05398819)0.3160:0.00578931,RGUI_2725_ARE40866.1:0.08126002)0.0360:0.00632580,(RIdsm_04856_QEW29014.1:0.09724684,roselon_03232_AHM05495.1:0.09505341)0.2620:0.00459309)0.0160:0.00684508)0.0180:0.00386301,((FTO60_09435_QEE35910.1:0.04130734,IMCC12053_383_ALI54332.1:0.05542229)0.9880:0.02586997,RC74_03685_AML50489.1:0.06505815)0.6840:0.01271216)0.0020:0.00829848,(GL4_1566_BAQ17021.1:0.07641481,Plav_1508_ABS63127.1:0.04670157)0.8400:0.04088518)0.0000:0.00730284)0.0000:0.00306980)0.0020:0.00196412,(EOK75_20105_QCO57954.1:0.12454464,RCAP_rcc01738_ADE85483.1:0.10571638)0.1340:0.01130618)0.0000:0.00556727)0.0000:0.00868230,(((((((((ACP90_20025_AMN54320.1:0.00000000,B0E33_03745_AQQ02813.1:0.00000000)0.6360:0.00174342,(FIU93_26570_QFT70380.1:0.00118875,(FIV03_26410_QFT18846.1:0.00000000,(FIV05_26395_QFT07302.1:0.00000000,FIV06_26400_QFT00989.1:0.00000000)1.0000:0.00000000)1.0000:0.00117811)0.6560:0.00062626)1.0000:0.04086021,CHH27_00260_ASP31862.1:0.03794847)0.9640:0.02832899,((D1823_21590_AXT29271.1:0.01516822,FIU92_20940_QFT75522.1:0.00875637)1.0000:0.05799343,IMCC3135_14320_ASJ72949.1:0.08301363)0.4900:0.00847216)0.2660:0.00143513,(E2K80_13425_QBY01604.1:0.04260840,(RD1_2195_ABG31790.1:0.00482859,RLO149_c013290_AEI93331.1:0.01185833)1.0000:0.04318036)0.9920:0.02823359)0.6460:0.01947481,(BMG03_05275_AQS47271.1:0.08011325,PSE_1899_AEV36409.1:0.10362776)0.3700:0.01370886)0.1880:0.00730779,(BWR18_18620_APX13467.1:0.09352761,CFI11_15030_QBF32520.1:0.07891383)0.5540:0.00871836)0.1400:0.01630959,((Dshi_3801_ABV95531.1:0.09470657,X907_2606_AZU05117.1:0.08336870)0.7260:0.01484596,OAN307_c13670_AGI67048.1:0.10142083)1.0000:0.05386796)0.0740:0.01521168,MALG_03117_AKO98262.1:0.12321922)0.0200:0.00202268)0.0040:0.01197213,(((((((((((((((((((((A3Q33_08075_ARD44275.1:0.02951805,(B5D82_08385_ASP47768.1:0.01514998,DBO93_18365_AWB59334.1:0.01362899)0.9100:0.01075790)0.9980:0.02859515,A3Q34_16360_AOW78276.1:0.04473024)0.9980:0.03647670,((CPC19_00880_ATI02062.1:0.00009955,CYCME_0128_AGS38470.1:0.00226732)0.9840:0.00573246,Q91_0126_AFT66166.1:0.00378011)1.0000:0.06047361)0.5620:0.00884046,((EYB58_19870_QBH14977.1:0.02568442,HRM2_01370_ACN13259.1:0.02772633)1.0000:0.03202225,(OLEAN_C17540_CCK75930.1:0.05205645,Ping_2142_ABM03886.1:0.04467317)0.9100:0.01539737)0.6420:0.00978942)0.1880:0.00477705,((H744_2c2419_AJR09082.1:0.04148550,ORF02943_of_AP019652.1:0.06046607)0.9520:0.01672375,ORF01848_of_CP037951.1:0.08536468)0.4740:0.01277794)0.0140:0.00157408,(FOKN1_1633_BAZ94021.1:0.05817136,ORF02135_of_AP018725.1:0.05166462)0.9080:0.02710066)0.0040:0.00160790,(Alvin_0483_ADC61441.1:0.06019424,((CW740_00260_AUD77750.1:0.05618923,Kkor_0100_ACV25521.1:0.04576234)0.8080:0.01305226,KS2013_1536_AOE50246.1:0.06310800)0.6340:0.01626433)0.0420:0.00205194)0.0040:0.00190822,(AA637_07415_AUC60993.1:0.06035099,((AWQ21_12420_ANV85671.1:0.01148584,(AWQ24_12360_ANV91965.1:0.00209635,(FEK30_01675_QCS50791.1:0.00228633,SYNPCC7002_A2422_ACB00400.1:0.00245302)0.6800:0.00027332)0.9520:0.00523815)1.0000:0.04187890,((BJP36_14705_AOY80968.1:0.05722614,((Cyan10605_1572_AFZ53681.1:0.02027844,GM3709_3611_BAQ66846.1:0.03813232)0.9920:0.02565925,GlitD10_2421_APB34755.1:0.06424997)0.2260:0.00170240)0.1460:0.00111250,NIES970_24400_BAW97488.1:0.04818377)0.2740:0.00437959)0.1880:0.00373984)0.6900:0.01316266)0.0180:0.00394765,REIFOR_02781_ATX77902.1:0.08061864)0.0140:0.00418503,(((G3580_02435_QID16583.1:0.04572659,Thivi_1729_AFL73703.1:0.05100303)0.2940:0.00793492,Thimo_3545_AGA92202.1:0.07624177)0.0480:0.00213359,MARPU_08640_AHF03925.1:0.06282568)0.0820:0.01406592)0.0020:0.00528268,((((BLTE_06570_BBF91972.1:0.04703493,BVIR_203_ALK08019.1:0.05491665)0.8380:0.01550584,ULM_26950_AMV15355.1:0.06469212)0.3220:0.00382177,((C7R88_03375_AVQ86434.1:0.06530476,Tola_0995_ACQ92622.1:0.04982223)0.2000:0.00317514,Ser39006_020570_AUH06295.1:0.05976441)0.1180:0.01082047)0.0080:0.00531008,((E2H98_15545_QGX41001.1:0.08399918,MSR1_05110_AVM73023.1:0.08005061)0.0540:0.00330306,FNB15_16950_QDO98851.1:0.07594405)0.0220:0.00749801)0.0000:0.00154653)0.0000:0.00316908,(((A7983_20805_AOR65657.1:0.01069216,(((BJJ97_17150_ASY77528.1:0.00469278,C5E21_12600_AYH23653.1:0.00242469)0.3880:0.00173825,E2566_12465_QJA22507.1:0.00539902)0.3220:0.00097134,EIP93_13105_AZK63174.1:0.00378071)0.5620:0.00365376)0.3260:0.00098035,EV46_09160_AIA70749.1:0.01309950)1.0000:0.06626842,ORF01469_of_CP029176.1:0.08103229)0.3840:0.00953967)0.0000:0.00086624,((FA702_03250_QCI92665.1:0.06860959,TMO_0566_AFK52405.1:0.07067966)0.5540:0.01231802,(SmB9_07030_BBE33045.1:0.06891393,WYH_03286_AKH44305.1:0.07037531)0.5480:0.01966273)0.2480:0.01417931)0.0000:0.00586941,((((((A6K25_07500_ANB21137.1:0.00362003,AVL56_16960_AMJ95831.1:0.00588123)0.6660:0.00266992,AV940_16925_AMJ92014.1:0.00566781)0.7620:0.00365625,ambt_00425_AEF01644.1:0.00889323)1.0000:0.04853383,(D1814_10515_AXT39081.1:0.03062972,EP13_16340_AIG00126.1:0.01532758)1.0000:0.02951736)1.0000:0.03836178,(ORF02164_of_AP018722.1:0.07532029,(THIAE_01925_AHF00689.1:0.02752573,Thicy_0354_AEG31130.1:0.03088503)0.9960:0.03218208)0.9880:0.02892206)0.4340:0.01381432,((((B6K69_16145_AWD23015.1:0.05951610,BSY19_983_AOG05158.1:0.06896223)0.9220:0.02068803,(BG454_08905_ATX67778.1:0.08204868,SL003B_1302_ADZ69730.1:0.07092067)0.2640:0.00479062)0.2120:0.00648489,OHA_1_02972_BBE73361.1:0.07113648)0.0380:0.00313095,Tgr7_1107_ACL72193.1:0.08868367)0.0200:0.00157094)0.0140:0.00657575)0.0000:0.00358803,RSPPHO_01152_CCG07778.1:0.11145401)0.0000:0.00483508,(((BBH56_05185_AUB78550.1:0.03594258,SPICUR_06035_AGY92179.1:0.03761998)0.9560:0.01401670,GJ672_06100_QGM21878.1:0.03428185)0.6760:0.00836662,SPISAL_05305_AGM41155.1:0.05317108)1.0000:0.04597846)0.0000:0.00364066,(((ABA45_07315_AKO52260.1:0.10228407,F5I99_14120_QEW07540.1:0.07579119)0.4040:0.01144549,((((AOC25_11615_APC02215.1:0.05967418,(D521_2059_AGG34625.1:0.04266197,ORF01774_of_LT606946.1:0.05406766)0.5840:0.00841602)0.5680:0.00658046,ORF00734_of_CP023277.1:0.06644138)0.8480:0.02003132,CUN60_02700_AUR51251.1:0.08195116)0.3900:0.02303250,(((BSY238_2924_AOF82205.1:0.06252209,Lcho_0281_ACB32556.1:0.06327167)0.5120:0.01439051,(C0099_03665_AUN94116.1:0.09444695,DBV39_17305_AWB35202.1:0.07518944)0.1740:0.00348107)0.0540:0.00768965,((HH1059_18990_BAU58587.1:0.05559776,Hhal_0547_ABM61333.1:0.04635381)0.7680:0.00932580,Mlg_1522_ABI56871.1:0.05617459)0.7940:0.02434356)0.0080:0.00435526)0.0000:0.00350845)0.0000:0.00453430,D3795_08295_QGT96155.1:0.08914327)0.0000:0.00422046)0.0000:0.00483105,(((D1820_18620_AXT37111.1:0.00256335,PhaeoP71_03865_AUQ76686.1:0.00693791)0.9960:0.01408631,PhaeoP11_04264_ATE95249.1:0.02218511)0.6500:0.00586642,(PhaeoP54_03958_AUQ72790.1:0.00413587,PhaeoP97_04077_APG49427.1:0.00298160)1.0000:0.01605942)1.0000:0.12084306)0.0000:0.00487843,((((A4Z71_01175_AOY55651.1:0.06831654,Rhola_00002730_AIC47096.1:0.06555264)0.7440:0.01881128,(AURMO_00283_AWR20902.1:0.07504624,C3B54_11257_AVG23257.1:0.06969261)0.3600:0.01017882)0.1680:0.00835919,HIMB59_00001760_AFS48380.1:0.13273007)0.1300:0.00671865,SAMN05216534_1624_SCX15230.1:0.12032135)0.1060:0.01105994)0.0000:0.00492683,EI545_16340_AZL60253.1:0.12362373)0.0000:0.00311526,((((((((((A9798_12310_AOV97654.1:0.02646256,((AAZ33_04730_AKR77123.1:0.00000000,(ETEE_2773_AIJ09206.1:0.00000000,QY76_15725_AKM48551.1:0.00000000)1.0000:0.00000000)0.9840:0.00518385,(B6E78_15330_ARD40571.1:0.00540959,(ETAC_04265_AGH72984.1:0.00000000,ETAE_0889_ACY83734.1:0.00000000)0.9840:0.00409167)0.6240:0.00195913)1.0000:0.03228757)1.0000:0.03452220,(DRB87_18440_QBC32922.1:0.05853668,(ICHIJ1_22790_BBU72360.1:0.05693257,ORF02379_of_CP039731.1:0.04764023)0.1660:0.00430391)0.0380:0.00538450)0.0060:0.00278584,(C3F36_23050_AUY12354.1:0.06310591,(Dsui_2233_AEV26596.1:0.04547442,(LHK_02436_ACO75418.1:0.07034103,OTERR_05870_QEL64063.1:0.04744200)0.2860:0.00564063)0.1900:0.00370795)0.2100:0.01025302)0.0060:0.00511714,STAQ_09200_BBK35842.1:0.06123901)0.0000:0.00415004,(DKK66_02515_QBJ77099.1:0.03382861,DLM_0499_BBF84163.1:0.02960728)0.8160:0.03218856)0.0040:0.00473647,(EWH46_15140_QEN02730.1:0.09306688,VITFI_CDS2944_ASM78721.1:0.05990247)0.4320:0.01007071)0.0020:0.00944212,((((AC731_009635_AMO37194.1:0.02739272,Tmz1t_0063_ACK52863.1:0.02104290)0.9680:0.01604972,(Tchl_0026_APR02902.1:0.02632313,Tharo_0020_AVR86972.1:0.01716198)0.9460:0.01284263)0.9320:0.01826594,((C3497_08810_AVZ79529.1:0.00965534,ORF01122_of_CP029331.1:0.00703158)1.0000:0.05703339,SAMN05216580_2476_SDU34326.1:0.04446260)0.4700:0.00918257)0.4460:0.02055406,(ORF00125_of_AP019373.1:0.08518099,PG2T_00455_ANX02816.1:0.07054697)0.3440:0.00489485)0.0420:0.00648206)0.0020:0.00634099,(((((DBX26_15925_AXT72470.1:0.04455015,DBX26_21465_AXT73503.1:0.04698466)1.0000:0.03345455,EXU30_07635_QBF82581.1:0.10026774)0.2580:0.01214597,(EN12_07580_AKO75099.1:0.04931763,((FIU99_24065_QFT39464.1:0.00000000,GGC03_24615_QGN72974.1:0.00000000)1.0000:0.04938949,FORC53_1681_AXX60020.1:0.04473935)0.8460:0.01220584)0.5060:0.00867763)0.0480:0.00620074,ORF03673_of_CP013021.1:0.08764445)0.0080:0.00465534,(((DBX26_17205_AXT72707.1:0.05454613,ORF02827_of_CP046813.1:0.04479106)0.9920:0.02762022,(E3D14_02480_QEO82419.1:0.00626026,O23A_p4172_ARW84909.1:0.00085721)1.0000:0.07489950)0.2920:0.01150635,(E8E00_07825_QCF36082.1:0.01615275,FCN78_05570_QCP01901.1:0.00777184)1.0000:0.07364283)0.0760:0.00809532)0.0000:0.00331176)0.0000:0.00492315,ORF01695_of_AP019651.1:0.09413207)0.0000:0.00511326,(E2K93_11835_QBY05032.1:0.11061669,ELR70_17060_AZZ98660.1:0.14069773)0.0700:0.01429052)0.0000:0.00580130)0.0000:0.00393453)0.0060:0.01014895,HPTL_0849_BBD77117.1:0.12864211)0.0140:0.00949683,((((AAX11_08210_AKG14613.1:0.02918001,MOVS_07960_ANB92512.1:0.01677729)1.0000:0.07492395,F543_4500_AHG83314.1:0.07034302)1.0000:0.07522361,(ADP71_27370_QJQ52408.1:0.06196340,C0119_09245_AWD70410.1:0.06115299)1.0000:0.07355215)0.2860:0.01232849,((((((((((ACJ67_14080_AKR44409.1:0.00800071,ORF01082_of_CP033953.1:0.00628525)1.0000:0.03602648,FIU01_11945_QDC45158.1:0.05747493)1.0000:0.04470113,ORF00064_of_CP033040.1:0.07321448)0.0880:0.00512560,(((((AN401_18955_ATG75669.1:0.06040229,GU3_02315_AEY00220.1:0.06004387)0.3680:0.00467125,((DBV39_06595_AWB33428.1:0.07896077,Fbal_1689_ADN75893.1:0.06032847)0.3740:0.01056204,PS2015_1199_ALO45858.1:0.06727191)0.0320:0.00239869)0.0280:0.00475304,(((CEQ32_17960_ASF16700.1:0.00814701,Shewana3_0306_ABK46549.1:0.01335920)1.0000:0.04109004,Sputcn32_0415_ABP74147.1:0.05142591)0.6020:0.00777294,EGC80_16815_AZG36367.1:0.07380894)0.6600:0.01552216)0.0200:0.00668167,(((BWK47_07980_QHV00070.1:0.00114303,(C7I86_07245_AVP89495.1:0.00000000,(MYO_114110_AGF51663.1:0.00000000,(SYNGTI_1399_BAL29146.1:0.00000000,(SYNPCCN_1398_BAL32315.1:0.00000000,SYNPCCP_1398_BAL35484.1:0.00000000)1.0000:0.00000000)1.0000:0.00000000)1.0000:0.00000000)1.0000:0.00359631)1.0000:0.03201985,D082_32640_AIE75792.1:0.02527595)1.0000:0.05887278,(ECTOBSL9_1937_ANB02519.1:0.01264604,M911_03825_AHK78455.1:0.01370279)1.0000:0.05113685)0.1960:0.00665937)0.0040:0.00099062,(((AT746_19515_ALT00235.1:0.04359442,HMF8227_00656_AWL11152.1:0.05313520)0.6820:0.00542982,(((((B0W48_02205_AQP98715.1:0.00950099,D172_020760_ALQ10497.1:0.01442359)0.9980:0.02045302,PARC_b0096_ATC88346.1:0.02599545)0.9080:0.01953906,(PISS_b0118_ATC92307.1:0.00148001,PSM_B0093_ADT70133.1:0.00088686)1.0000:0.04491610)0.3900:0.00204139,(D0907_18640_AXV67327.1:0.00000000,GZH31_19825_QLJ10270.1:0.00000000)1.0000:0.04860509)0.5020:0.00378519,FIU82_03370_QFU04062.1:0.06864061)0.7600:0.01376391)0.9960:0.03294881,(C5610_07040_AVJ56087.1:0.03823672,((CEW91_11850_ASG66785.1:0.00952900,CWC33_05170_ATZ73125.1:0.00475696)0.9520:0.01157305,IL0108_AAV80951.1:0.03220716)0.9880:0.01501864)1.0000:0.03162987)0.3940:0.01290254)0.0100:0.00263617)0.0080:0.00388083,(((((B0D95_00785_AQT58786.1:0.01441128,D0B88_08935_QEY12364.1:0.01680374)0.9920:0.01519656,D0C16_10430_QEY16358.1:0.04530952)0.6580:0.00624444,CJA_2891_ACE86124.1:0.03500522)0.9940:0.02497399,CN03_17600_APR68592.1:0.08423821)0.3160:0.00896350,CHH28_00635_ASP37279.1:0.09362172)0.0520:0.00283904)0.0160:0.00574960,((AK823_06350_AMN50896.1:0.00181491,AK825_06410_AMN68803.1:0.00530256)1.0000:0.11460144,(((AWN65_04380_AMA48752.1:0.07943851,(D6200_07265_AZJ32368.1:0.02522616,D6T69_06140_AZJ35123.1:0.01825895)1.0000:0.03675132)0.8400:0.01261387,CDL62_17035_ASB50732.1:0.07014382)0.9020:0.02137523,(EB819_03650_AZI69021.1:0.08078378,FIP52_07730_QDE20273.1:0.06122655)0.7620:0.01875441)0.4700:0.00793988)0.2000:0.00886890)0.0080:0.00407446,NCTC12871_00622_VEJ09181.1:0.11796422)0.0080:0.00764590,(((ATY27_05520_ALZ75268.1:0.00000000,ATY27_11425_ALZ76306.1:0.00000000)1.0000:0.08541054,STH12_03197_AZQ12257.1:0.10117542)0.1860:0.01761461,(CK627_14840_ASX11963.1:0.09831746,(M5M_05230_AFU98251.1:0.07991228,TERTU_2076_ACR13793.1:0.12102113)0.1740:0.01146993)0.0580:0.00585730)0.0060:0.00934979)0.0000:0.00126045,(D0812_09940_AYO14708.1:0.04664911,VSVS05_03303_ANU38341.1:0.06582887)1.0000:0.06922478)0.0000:0.01029386,DFI_17010_ASN83115.1:0.11876121)0.0020:0.00476663)0.0040:0.00454729)0.0820:0.00344165,FGE20_07620_QCX53610.1:0.20308784)0.1340:0.00851200,FE785_00680_QCU89245.1:0.11793248)0.9920:0.05137149,((((((((((((((A6F65_02544_ANU08822.1:0.02605045,BMF35_b0023_APE29278.1:0.03486972)0.9860:0.02174597,CP97_04230_AKQ41409.2:0.05368772)0.5860:0.00615757,ELI_10465_ABC64185.1:0.05603661)0.6580:0.01603756,((AZE99_08305_AMO71851.1:0.01635847,(CHN51_14765_ATW04654.1:0.01449985,SPHFLASMR4Y_00729_ASK87512.1:0.01184898)0.7020:0.00412712)1.0000:0.03748713,WG74_03700_ALG62199.1:0.05619150)0.6440:0.00946292)0.2200:0.00468818,(AMC99_00260_ALE15576.1:0.06869735,(((DVR09_04165_AXK41631.1:0.02714361,ORF00853_of_CP035310.1:0.03126715)0.9620:0.01709349,ORF01852_of_CP024920.1:0.05960872)0.8580:0.01493758,FIU90_15505_QFT78954.1:0.05195291)0.6980:0.01585633)0.6540:0.02127455)0.3900:0.01237252,(B5J99_03640_ASR50674.1:0.00207412,BSY18_2536_AOG02303.1:0.00266522)1.0000:0.08290049)0.3340:0.00783836,((((((A9D12_06785_ANK12698.1:0.02118615,CBR61_04350_ASJ90230.1:0.01002887)0.6880:0.00413091,E2E27_00950_QDH33025.1:0.01637860)0.9980:0.01918409,CHX26_04470_AUX68863.1:0.04659016)0.7700:0.02234219,(BG023_11783_AOL93732.1:0.04937515,ORF01434_of_LT702999.1:0.07374123)0.4240:0.00568529)0.4480:0.01397010,SAMN04515621_1691_SDS50645.1:0.07306043)0.1840:0.00735591,(CD351_15550_AWW75844.1:0.05762907,ORF02605_of_CP015963.1:0.06281709)0.7020:0.02491971)0.1700:0.00333579)0.8760:0.01974267,EUU25_05435_QGY80107.1:0.12429465)0.4780:0.01586291,((((A6F68_01153_ANY19671.1:0.03639480,ORF00940_of_CP032570.1:0.03462647)0.9820:0.02863926,((AOA14_01380_AMU93251.1:0.02475173,ATM17_02230_AMU87866.1:0.03868417)0.5880:0.00895178,SPYCA_0430_BBB11172.1:0.03434851)0.6000:0.01091353)0.5540:0.02327744,((((((BWQ93_09675_APZ98734.1:0.02608088,SPYCW_2430_BBB09414.1:0.01740423)0.8880:0.00921397,SKP52_14430_AJA09770.1:0.02246667)0.9680:0.01946939,SPPYR_0606_SBV31726.1:0.02994402)0.4620:0.00852068,C0V74_10810_QDM41477.1:0.05800860)0.2720:0.00663818,((FRF71_03190_QEA15225.1:0.02870149,GV829_01590_QJQ31294.1:0.02221860)0.9380:0.01721366,GKE62_12600_QGN55255.1:0.05929157)0.7280:0.01132091)0.2700:0.00616289,ORF01810_of_CP037948.1:0.07042077)0.2700:0.01070107)0.9900:0.02968136,((ETR14_20790_QAY78705.1:0.04075178,G7077_03760_QIK78159.1:0.04047366)0.9780:0.02317517,(LH20_14355_ALC13135.1:0.05728212,ORF01559_of_CP045434.1:0.06851164)0.4080:0.00179898)1.0000:0.03480560)0.5060:0.01240801)0.3140:0.00892126,AM2010_1957_AKM08019.1:0.10235899)0.2340:0.00559409,(HFP51_03305_QLC21296.1:0.10721199,ORF00608_of_CP022889.1:0.10534946)0.8980:0.02041517)0.3240:0.00791648,(LPB140_10005_APG63063.1:0.09408897,ORF00831_of_LT703001.1:0.07835247)0.9880:0.04149746)0.6880:0.01799992,AB433_02170_AKM11466.1:0.10075998)0.9440:0.01531820,((A9D14_03960_ARU15483.1:0.12791657,(((((BZG35_03305_AQR60786.1:0.06366080,E4M01_06240_QBX37407.1:0.03567639)0.9520:0.01967039,FKQ52_00965_QDH72113.1:0.04206934)1.0000:0.04276286,DM450_05190_QDK32188.1:0.11207083)0.3580:0.00664828,K663_14580_AMK19294.1:0.07125553)0.2240:0.01065918,((EGO55_15965_AZI37282.1:0.06875593,PHZ_c2899_ACG79308.1:0.07598292)0.4860:0.00500868,((JI59_20945_AIT82019.1:0.00175238,PP1Y_Mpl10536_CCA90880.1:0.00536509)1.0000:0.06181008,(K426_25254_AMK25954.1:0.02381147,((K663_19533_AMK20265.1:0.00085201,SIDU_18385_APL96615.1:0.00151486)1.0000:0.01152930,(ORF05081_of_CP053223.1:0.00000000,TZ53_08405_AJR23737.1:0.00000000)0.9980:0.00758720)0.9740:0.01014173)1.0000:0.05221684)0.2160:0.00254042)0.2900:0.00356191)0.1600:0.00715136)0.3700:0.00805730,(CMV14_10895_ATE64843.1:0.09248868,E2E30_01860_QBM74635.1:0.09695034)0.6540:0.02879733)0.8580:0.01162068)0.9980:0.04306181)0.2720:0.00361170,(((((A6024_13950_ANB38924.1:0.01428110,B5V46_08200_ARC88595.1:0.01937592)1.0000:0.08493915,SAMN05428979_2966_SDU32237.1:0.08481830)0.1560:0.00369608,((((((ANTHELSMS3_04140_ASP22744.1:0.06500789,PhaeoP11_01408_ATE92442.1:0.06616223)0.4640:0.00396898,MALG_01269_AKO96454.1:0.08480223)0.8540:0.01864203,DA792_01235_AVW89840.1:0.06839456)0.9880:0.02373443,((EPIB1_2932_VCU60044.1:0.00197322,K529_013685_ANP41826.1:0.00039364)1.0000:0.02056567,TM1040_2791_ABF65523.1:0.01558290)1.0000:0.08337213)0.4400:0.01073674,CDO87_15535_AUC54501.1:0.10696516)0.3100:0.01337627,((C1J03_12675_AXI46805.1:0.09842209,C1J05_06880_AXI54247.1:0.08248203)0.8900:0.01599112,((FIU85_16705_QFT98956.1:0.00215908,FIU89_14945_QFT81919.1:0.00020779)1.0000:0.00866956,FIU86_13985_QFT93954.1:0.00803730)1.0000:0.10895329)0.2960:0.00665455)0.0860:0.00795830)0.0160:0.00770070,((((((((AU14_11005_AHI28953.1:0.05983637,MARSALSMR5_02493_ARM84556.1:0.06328002)0.6980:0.01172643,(Belba_0900_AFL83547.1:0.04772245,Ftrac_3466_ADR23438.1:0.07272370)0.9400:0.02161478)0.5600:0.00745766,(GM160_07105_QGT78684.1:0.07585158,WM2015_1213_AKS41587.1:0.09658987)0.7780:0.01623027)0.4460:0.00419325,EKK97_06965_QHC49411.1:0.06252382)0.5440:0.00970178,((FJQ87_03370_QDF65846.1:0.09623924,OLMES_0400_ARU54504.1:0.08750176)0.4500:0.00869808,Ga0003345_0667_CUS47733.1:0.08761487)0.3000:0.00518037)0.2040:0.00771134,HF888_03275_QIZ83308.1:0.11064465)0.0760:0.00540958,((BBEV_2945_AOM84270.1:0.04521514,Bsel_0386_ADH97926.1:0.05412205)1.0000:0.10254439,GNIT_3243_AEP31337.1:0.12527813)0.0940:0.00544867)0.0780:0.00468893,(H744_1c0158_AJR05185.1:0.13528272,SAR116_1570_ADE39813.1:0.13753792)0.3580:0.01710963)0.0240:0.00659981)0.0040:0.00337250,((ACLO_1776_QKF90259.1:0.11727994,(AELL_2140_AXX95780.1:0.04620265,AMOL_0506_AXX91522.1:0.05574892)1.0000:0.03572329)0.8460:0.02489470,EBB79_14550_AZV78970.1:0.13284593)0.1420:0.01115190)0.0020:0.00532493)0.0000:0.00794319,((A1OE_560_AFX98751.1:0.16794693,((Jann_1586_ABD54503.1:0.15575615,((OA238_c19500_AGI72055.1:0.03327456,OAN307_c24530_AGI68060.1:0.03016134)0.9980:0.02830284,OSB_14590_AKS46011.1:0.05910090)1.0000:0.07952765)0.8400:0.02862458,Marme_1090_ADZ90365.1:0.11326453)0.1400:0.01088333)0.0460:0.00348080,((((BOO69_12435_APE44120.1:0.06633416,C1J02_06840_AXI41694.1:0.06483596)0.9780:0.02584927,LOKVESSMR4R_02822_ARU02113.1:0.11384482)0.5780:0.01472116,DOM21_14605_QDK42658.1:0.16992976)0.0860:0.01283114,(ORF03258_of_CP017718.1:0.18294378,RCA23_c25530_AII88071.1:0.10868619)0.1200:0.00993283)0.0140:0.00433083)0.0000:0.00393961)0.0000:0.00075585,((((((((((((((AAT17_00895_ALM19912.1:0.00236909,BST91_05010_ARN71053.1:0.00000000)0.6000:0.00045096,ORF00545_of_CP050461.1:0.00429401)1.0000:0.09367083,(((BTO09_11900_ARV13005.1:0.03627845,BWZ20_03345_APY07393.1:0.04238617)0.5600:0.00455739,ORF01600_of_CP030886.1:0.03480435)0.9280:0.01481414,ORF01162_of_CP053351.1:0.06562986)0.7300:0.01111613)0.7540:0.00866211,(((((((BWR22_09170_APY01500.1:0.00548671,Lacal_2205_AEH02051.1:0.02086212)0.9420:0.01537891,DZC78_00545_AXO81788.1:0.01995927)0.2920:0.00103079,(BXQ17_00145_AQS92569.1:0.00039974,SAMN05720268_2124_SHN01806.1:0.00433961)1.0000:0.02951184)0.5900:0.00701273,LPB03_05475_AOW16946.1:0.03229878)0.9120:0.01151552,(Celal_1173_ADV48488.1:0.03345355,M667_03680_AIY12379.1:0.02998235)0.9380:0.01641531)0.4140:0.00212713,CW731_07595_AUC85166.1:0.04539767)0.9880:0.01857221,C7H56_2658_QIJ93194.1:0.06132511)0.7700:0.01200524)0.7860:0.01711909,(((DCS32_07210_AWH73951.1:0.01263164,Krodi_0958_AEE18942.1:0.01129295)1.0000:0.03992123,(I597_0431_ANH59363.1:0.00118508,MED134_08216_EAQ39460.1:0.00118179)1.0000:0.06471608)0.9820:0.02827213,MED152_05245_EAQ42097.1:0.09614605)0.1760:0.00511128)0.1420:0.00458225,((((((BTO05_03950_ARV08832.1:0.06129884,WPG_3447_BAO77677.1:0.03543079)0.6260:0.01269714,SAMN04515667_2352_SDS51769.1:0.06206872)0.3420:0.00178144,SAMN04487762_0987_SDT96927.1:0.05579626)0.6040:0.00573755,BTO06_03320_AUC14235.1:0.06960256)0.5740:0.00559003,TJEJU_1216_SNR14964.1:0.06056537)0.3340:0.00791023,KORDIASMS9_03078_AXG70831.1:0.07485561)0.4280:0.01244810)0.3160:0.01199833,(C1A40_17125_AUS07057.1:0.08521143,CA2559_10808_EAP86520.1:0.08442496)0.1660:0.00371827)0.1540:0.00025835,(D1816_08370_AXT60364.1:0.05544101,MARIT_0946_SFZ81093.1:0.07572910)0.6700:0.01785297)0.3660:0.00398040,(D1815_04040_AXT54964.1:0.03198734,D1818_03540_AXT49942.1:0.03144856)1.0000:0.07943705)0.4760:0.01262611,EJ994_14955_AZQ60032.1:0.11830431)0.2720:0.00825803,(Aeqsu_1387_AFL80880.1:0.10692326,G5B37_08490_QIE59599.1:0.11740303)0.4800:0.01265075)0.2160:0.00424181,((BST97_03975_ARN79366.1:0.20306510,(CW736_10095_AUC79689.1:0.10452262,(DDD_3032_AGC78159.1:0.06495825,F0365_12140_QJP35086.1:0.07978060)0.9960:0.03718498)0.8100:0.02200743)0.5100:0.01273142,(NMS_2203_BAO56212.1:0.07876779,SAMN05192588_1017_SCY07641.1:0.10497322)0.9020:0.02737667)0.9460:0.03039725)0.4480:0.01067323,SAMN06298216_3931_SOE23546.1:0.13104907)0.4960:0.01808050,(C5O00_13285_AVI52074.1:0.08665473,ORF02569_of_CP039456.1:0.11717304)0.4920:0.02106599)0.5420:0.01801473)0.0000:0.00268846,(BN1012_Phect2017_CDO60230.1:0.12486149,RHODOSMS8_00997_AWZ00546.1:0.10539953)0.0880:0.00391900)0.0000:0.00295861,((C0V82_10220_AUN30570.1:0.08099910,FRD01_05465_QED26703.1:0.10558685)0.1960:0.00414229,GEMMAAP_17535_AMW06982.1:0.16014511)0.0860:0.01661034)0.0000:0.00462281,(C6569_16200_AVO46473.1:0.08457090,D5400_20075_AZN73281.1:0.10772936)0.4540:0.01885166)0.0000:0.00219133)0.0000:0.00489722,(((((((((((A7E78_11970_APG28494.1:0.04418510,(DBW_0585_AMV70977.1:0.06918166,(Dbac_1069_ACU89182.1:0.07191087,GSU2100_AAR35476.1:0.05120551)0.1360:0.00322064)0.0960:0.00596785)0.0320:0.00592381,(((((DCMF_19780_ATW26699.1:0.04487729,(Desmer_2971_AFQ44860.1:0.05065378,Dtox_0871_ACV61770.1:0.03571306)0.4300:0.00348752)0.5400:0.00433583,Sgly_1049_ADY55379.1:0.05448172)0.5920:0.01128901,(((DSCOOX_35750_BBO90395.1:0.03412950,DSCW_33840_BBO75967.1:0.03943307)0.5880:0.00458698,Pcar_1175_ABA88424.1:0.03475509)0.4420:0.00867368,((DSOUD_1030_ALC15816.1:0.04072004,Ppro_1387_ABK99003.1:0.03794458)0.2520:0.00487934,(FO488_16830_QEM69650.1:0.03584878,GM18_3943_ADW15365.1:0.04794406)0.3460:0.00351973)0.2300:0.00671296)0.0540:0.00448624)0.0260:0.00224214,(Dalk_5031_ACL06702.1:0.06323337,Desaf_3477_EGJ51761.1:0.06524495)0.2380:0.00494312)0.0340:0.00592458,(GPICK_15965_AJE04664.1:0.05585708,Glov_1795_ACD95511.1:0.05134384)0.5380:0.01404229)0.0060:0.00078897)0.2940:0.00640004,Dole_1646_ABW67450.1:0.09408036)0.2820:0.01224017,D4A35_08275_QEZ68929.1:0.14404127)0.0260:0.00507721,(BMS_2488_CBW27279.1:0.13522429,EXM22_13515_QEN08961.1:0.09503673)0.2020:0.01055510)0.0320:0.00532973,((Amet_1570_ABR47750.1:0.07577298,((Desde_1645_AFM00048.1:0.03020639,Dhaf_2096_ACL20132.1:0.02570124)1.0000:0.03899321,ORF00069_of_CP035130.1:0.08464680)0.6500:0.01341038)0.4980:0.00962078,(Desal_1269_ACS79332.1:0.10413094,UWK_00321_AGF76906.1:0.09103876)0.4860:0.00806622)0.3180:0.01514527)0.0180:0.00521810,(FORMB_22540_AOR29272.1:0.09128393,Lupro_03855_AMC10437.1:0.08115752)0.9920:0.04335980)0.0120:0.00381313,(AM1_3715_ABW28705.1:0.06724226,(((Chro_4243_AFY89644.1:0.03074715,NIES2111_62130_BAY41817.1:0.03017303)0.8500:0.01001554,((Cri9333_2178_AFZ13050.1:0.03690247,((NIES2098_26590_BAY09497.1:0.02123513,(NIES3275_68080_BAY94754.1:0.00863089,(NIES37_27280_BAY98776.1:0.00000000,NIES50_59350_BAZ77306.1:0.00000000)1.0000:0.01287531)0.5400:0.00289279)0.6960:0.00452229,NIES4073_00760_BAZ19206.1:0.00987461)0.9740:0.01473149)0.5960:0.00448037,LBWT_10500_BAS55144.1:0.03897928)0.8700:0.01351984)1.0000:0.03669472,NIES2100_17490_BAY21986.1:0.06638943)0.5180:0.00939720)0.9840:0.02797039)0.0060:0.00538763,((B9H02_00655_ARM31819.1:0.03522317,((BIU88_03300_AOS83255.1:0.03143576,((Clim_0134_ACD89234.1:0.01449851,Cpha266_0755_ABL64808.1:0.02406049)0.6980:0.00758518,Ppha_0100_ACF42456.1:0.02904608)0.7240:0.00783744)0.2840:0.00058752,(CHL67_00675_ASQ89636.1:0.02524838,Paes_0148_ACF45207.1:0.02318724)0.5840:0.00644811)0.5520:0.00484208)1.0000:0.03907418,Ptc2401_01328_ANT65098.1:0.08587100)1.0000:0.04194384)0.0040:0.00384877,((((((AEP_01590_ARV18534.1:0.01236210,EXZ61_03370_QDL53290.1:0.01156249)1.0000:0.05584754,(DEH84_17740_AWI55435.1:0.05519272,ORF00249_of_CP040709.1:0.11724873)0.5320:0.00666100)0.5280:0.00660859,Kalk_11510_AUM13010.1:0.07538193)0.3740:0.00428303,(((AzCIB_1231_AKU11136.1:0.06125465,(Daro_3836_AAZ48564.1:0.03062443,PSELUDRAFT_3130_SCK26093.1:0.04293814)0.9740:0.02912173)0.1020:0.00129038,((((CEW83_16245_AWI76573.1:0.05319552,CJ010_15075_QDF97758.1:0.03833929)0.4240:0.00427307,(azo2989_CAL95605.1:0.00164974,dqs_3125_ANQ86153.1:0.00071713)1.0000:0.03779202)0.4740:0.00772103,FYK34_08555_QEL55618.1:0.05169022)0.2120:0.00397004,((CH06BL_47700_BBH15522.1:0.00021365,D1345_23190_AXT48889.1:0.00215321)1.0000:0.02982094,CXB49_01650_AUH49629.1:0.05923678)0.5940:0.00804311)0.1800:0.00757057)0.3360:0.00496398,EAG14_12050_AYM96671.1:0.05892143)0.3940:0.00813237)0.2580:0.01173449,((CBM981_1021_SBO42732.1:0.09501510,((KR100_07240_AII43157.1:0.09900899,SynRCC307_1434_CAK28337.1:0.14022070)0.6400:0.01184783,(SynWH7803_0792_CAK23218.1:0.06141994,Syncc9605_0181_ABB33957.1:0.08331890)1.0000:0.06827648)0.9980:0.03883529)0.4120:0.01447113,((DaAHT2_2475_ADH87139.1:0.09510280,Selin_2559_ADU67271.1:0.08297246)0.3500:0.01532283,(((((((E5678_15500_QCB47306.1:0.05791694,LPB072_20735_AOW14883.1:0.06252921)0.5020:0.00763880,ORF00051_of_CP041352.1:0.04997775)0.4940:0.00671684,HZY78_05760_QLP99792.1:0.06560830)0.3020:0.00057256,(HPF_21440_QBM30268.1:0.00530809,ORF04389_of_CP029344.1:0.00419317)1.0000:0.06789516)0.9860:0.02938628,(HYN69_04135_AWB47806.1:0.09030817,JCM7686_pAMI4p199_AGT10890.1:0.10773922)0.3000:0.00324621)0.2600:0.01084567,(((ETW24_05760_QAX28906.1:0.04194069,METH_04640_AHD00096.1:0.03416965)0.9660:0.01765139,R2C4_12800_QDI76588.1:0.04633068)1.0000:0.04359288,SULPSESMR1_01645_ASM72458.1:0.13568693)0.8340:0.03396964)0.0400:0.00273956,(HYN04_06555_AWM77453.1:0.08580830,RGE_35290_BAL96868.1:0.07268592)0.4820:0.01685999)0.0240:0.00473411)0.0000:0.00168484)0.0040:0.00386629)0.0080:0.00728643,((BSK21_15195_APO88491.1:0.12640471,SPOA0061_AAV97201.1:0.13100730)0.1160:0.01190734,GH266_04290_QGZ33794.1:0.10162386)0.0160:0.00601883)0.0060:0.01413079)0.0020:0.00300631,(((((A9404_03575_ANJ66582.1:0.06339937,ORF03230_of_CP019936.1:0.07046980)0.4740:0.00584902,Hneap_2177_ACX96993.1:0.08435044)0.5300:0.01088861,ORF00973_of_CP050699.1:0.09085146)0.5220:0.00355737,((Galf_1411_ADL55436.1:0.03979956,SCD_n02370_BAN36178.1:0.07532743)0.5520:0.00719320,SFSGTM_11080_BBP00400.1:0.06105144)0.9660:0.03542916)0.6380:0.01024259,(ORF01323_of_CP020046.1:0.09756609,((SUP16B3_10259_VDY07367.1:0.00000000,(THICB2_280025_CDW92820.1:0.00000000,TOC7_30150_VDY13720.1:0.00000000)0.8200:0.00000000)0.8200:0.00243634,THI_0295_CAZ87046.1:0.00945441)1.0000:0.07456780)0.9660:0.03617167)0.6640:0.02477998)0.0040:0.00550170)0.0000:0.01071577,((((((((((((A4W93_27270_ARN23309.1:0.07298469,RD2015_4205_ALV08654.1:0.04479835)0.8740:0.01963214,(DWG18_14820_AXK73426.1:0.07598970,EJ065_3294_QAT84857.1:0.06602063)0.8140:0.01250657)1.0000:0.02187603,ELE36_10045_QBB70676.1:0.07522144)0.6420:0.01327133,(AXG55_07260_APJ03714.1:0.08317377,JCM31447_15010_BBH53058.1:0.08926768)0.8520:0.02152787)0.4820:0.00785148,((EJN92_20460_AZP14161.1:0.08655573,UNDYM_5781_BBB70034.1:0.06366258)0.7920:0.01247842,Mmol_0150_ACT47060.1:0.07647774)0.7040:0.01616328)0.1160:0.00559418,(ORF02266_of_CP034683.1:0.09441820,ORF03307_of_LT703004.1:0.08648592)0.1900:0.00888725)0.0220:0.00656952,(A8C75_16130_ANG63852.1:0.08699934,AZF00_18265_AMO70128.1:0.08825505)0.4280:0.01588247)0.0000:0.00563066,((ABE85_18925_ANH69123.1:0.11266091,ATE48_12050_ANP46596.1:0.15088608)0.2140:0.01302806,((ACP_0213_ACO32804.1:0.09350334,(BSY239_732_AOF86953.1:0.07567080,ORF00855_of_CP042453.1:0.09958359)0.2980:0.01261268)0.1320:0.00962323,(SMCB_1747_BAO83975.1:0.02353096,SRAA_1777_BAO81631.1:0.01748806)1.0000:0.11195684)0.0080:0.00685309)0.0000:0.00208609)0.0000:0.00509755,(((AUMI_14420_BAU98984.1:0.00000000,AURUGA1_00951_AXE54636.1:0.00000000)1.0000:0.09363595,ORF00034_of_CP015603.1:0.12479061)0.9420:0.02699145,ORF03372_of_CP040754.1:0.13197909)0.2280:0.01599524)0.0000:0.00535815,(((((A8139_10070_AWY00309.1:0.06418156,(Mmwyl1_1585_ABR70513.1:0.01622692,ORF02296_of_CP025987.1:0.01498810)1.0000:0.04334161)0.7300:0.00730759,Mar181_2186_AEF55224.1:0.09171899)0.9980:0.03112772,AEM38_12035_AMS31031.1:0.10631401)0.6600:0.01393076,(C1J04_06410_AXI50563.1:0.01087769,ORF01752_of_CP040753.1:0.01062852)1.0000:0.15077691)0.1800:0.00674925,((Bresu_2134_ADL01444.1:0.09543067,(CSW64_16410_ATQ43866.1:0.05912473,Caul_1076_ABZ70206.1:0.06132142)0.9640:0.02103495)0.9400:0.02544382,C7S18_12805_AVP98025.1:0.13753549)0.5160:0.01886671)0.0260:0.00314230)0.0000:0.00170409,((AciPR4_0041_ADV80883.1:0.05578845,(AciX9_4037_ADW70832.1:0.05600012,Terro_1759_AFL88055.1:0.08328912)0.4900:0.00748741)1.0000:0.08549808,GM21_0311_ACT16392.1:0.10257637)0.0380:0.00696487)0.0000:0.00161971,(((((ABI59_08655_ANM29633.1:0.10096769,PSMK_21060_BAM04265.1:0.20983219)0.1500:0.00451109,ORF04047_of_CP012852.1:0.14746666)0.0680:0.00474278,((C1280_06510_AWM36705.1:0.12359209,(Fuma_06418_APZ96745.1:0.07165840,((Plim_1663_ADG67494.1:0.00246083,Spb1_25160_QDV30582.1:0.00704043)1.0000:0.07029546,Psta_2741_ADB17409.1:0.05075126)0.5760:0.00551413)0.7460:0.01759343)0.2800:0.00524908,(((((F1728_19970_QGQ24823.1:0.05419139,Pan161_01840_QDT88568.1:0.04776018)0.6540:0.00758583,Plabr_3904_ADY61481.1:0.09169066)0.8060:0.01420341,PBC10988_32600_QGJ71553.1:0.09800600)0.3220:0.00404352,RB3010_CAD72958.1:0.09799023)0.5080:0.01186298,(MFFC18_27240_QEG22839.1:0.12609103,VN12_01635_AMV30787.1:0.09233554)0.6980:0.01302105)0.0660:0.00208236)0.6180:0.01838381)0.0700:0.00513330,((AWN76_014060_ARA94166.1:0.09853569,Cyagr_2580_AFY29684.1:0.13470596)0.6700:0.01582312,Acid345_1356_ABF40358.1:0.10689848)0.2060:0.00547437)0.0280:0.00463077,((GKIL_1871_AGY58117.1:0.03735378,gll2771_BAC90712.1:0.04131084)1.0000:0.04208592,Msil_2655_ACK51578.1:0.07432500)0.9940:0.05293791)0.0540:0.00819818)0.0000:0.00497536)0.0000:0.00274903,(ORF03374_of_CP041661.1:0.12090582,(((((((((A0257_02105_AMR29583.1:0.04435701,ORF02725_of_CP044285.1:0.02920556)0.9980:0.03539597,(Hsw_1335_AHJ96930.1:0.02513712,N008_14775_AII53235.1:0.02827363)1.0000:0.04381725)1.0000:0.05687142,((((((((AO058_08530_APS38915.1:0.01792776,SAMN05878281_3230_SHN04214.1:0.02309126)1.0000:0.07942826,GRFL_1818_APU68542.1:0.07957594)0.5320:0.01000373,C7S20_03450_AVR44385.1:0.08114554)0.3520:0.00960920,(((GFO_0850_CAL65824.1:0.04682167,SAMN04488553_1045_SDR92434.1:0.03184295)0.8240:0.01175005,SAMN04487764_2835_SDS70047.1:0.06404463)1.0000:0.05355608,SAMN04488552_1305_SDR86126.1:0.06843579)0.2160:0.00778780)0.2880:0.01730784,(D770_02070_AHM58686.1:0.09076622,ZPR_3703_ADF54013.1:0.10440348)0.3580:0.00357054)0.1120:0.00522759,LPB144_05390_APG59882.1:0.08854669)0.1580:0.00519895,((AREALGSMS7_03154_ASO06583.1:0.06317314,AW14_13080_AJR04449.1:0.08979620)0.5340:0.01552762,(((((BTR34_08305_APQ17326.1:0.04353189,(SAMN05192545_3411_SDT32807.1:0.00032036,YQ22_08200_APA64301.1:0.00441898)1.0000:0.05605343)0.9900:0.02363158,CJ263_07545_ASV30089.1:0.09643969)0.8500:0.02101756,(D1013_01430_AYN66134.1:0.07370335,SB49_02675_ALM06827.1:0.05477498)0.8160:0.02121410)0.4260:0.00996993,((EQY75_10745_QBA64962.1:0.07047880,RB2501_09505_EAR17129.1:0.05799952)0.9940:0.03815009,(HME9304_01250_AWX44250.1:0.07448732,VC82_1163_AKA34805.1:0.07298751)0.4820:0.00409639)0.4340:0.01017946)0.5640:0.01513784,P700755_002059_AFU68852.1:0.14657094)0.2460:0.00270223)0.2860:0.02462558)0.5280:0.00675494,Fleli_2497_AFM04862.1:0.11238623)0.1520:0.00677684)0.0380:0.00321053,((((DR864_06970_AXE17490.1:0.01610180,Runsl_3094_AEI49477.1:0.01024703)1.0000:0.03150921,Slin_5085_ADB41060.1:0.04686460)0.9820:0.02805029,((DTQ70_14405_AYQ36325.1:0.06501950,(Emtol_3375_AFK04504.1:0.05621839,Halhy_5095_AEE52921.1:0.05098254)0.7200:0.00991617)0.6180:0.00805803,FYC62_16790_QEK53151.1:0.06020083)0.2980:0.00195706)0.1720:0.00340633,((FSB76_23000_QEC78674.1:0.07019762,MuYL_2171_ASU34061.1:0.07181272)0.5400:0.00413532,MgSA37_00516_BAU52361.1:0.04931458)0.8820:0.01785280)0.0980:0.00579978)0.0040:0.00307514,(CHH17_08365_ASS48744.1:0.10131304,(EM308_10525_AOW09907.1:0.06229482,IY38_08725_AKC24514.1:0.09343314)0.5580:0.00755505)0.4220:0.01018329)0.0060:0.00301022,(D4L85_24280_AYB35682.1:0.07250256,SY85_10135_ANE50808.1:0.07223629)0.3760:0.00759126)0.0060:0.00531913,(((A6C57_12480_ARK11075.1:0.06308752,((CWM47_07805_AUD01733.1:0.05043213,ORF03274_of_CP020105.1:0.03593471)0.9280:0.01854402,((EXU85_15090_QDK79864.1:0.05393187,SD10_27665_AKD58119.1:0.04019697)0.6580:0.00856606,FAES_1676_CCG99686.1:0.06093036)0.4520:0.00750448)0.4460:0.00608046)1.0000:0.03582474,ORF00237_of_CP037922.1:0.11323232)0.5680:0.01358381,ORF00398_of_CP030887.1:0.11200206)0.0420:0.00884671)0.0400:0.00461406,(((AO498_09110_AMQ56576.1:0.10215301,SAMN00777080_1563_SMD42992.1:0.07592226)0.9940:0.03645863,GLV81_07555_QGW27969.1:0.07545384)0.5220:0.01639592,Caka_0030_ADE53059.1:0.11867940)0.1280:0.00939620)0.1120:0.00687856,(Bpro_0678_ABE42636.1:0.09484033,((((Cag_0386_ABB27659.1:0.08892262,XM1_4415_CUW41474.1:0.08351882)0.2340:0.00356916,Desti_2487_AFM25167.1:0.07985043)0.1200:0.00849587,((E0E05_06075_QBK30203.1:0.10145292,FKV68_25700_QLL64798.1:0.05704131)0.1780:0.00850214,(FA04_20865_ANK75187.1:0.05059202,((SAMCFNEI73_pC0865_APG94577.1:0.00999805,SS05631_b59200_ASY60012.1:0.00909561)0.9860:0.01300220,SF83666_b57170_ASY72366.1:0.02341133)1.0000:0.02513011)0.4540:0.00692246)0.1300:0.00694665)0.0120:0.00522134,((((CCGE531_20185_AYG68465.1:0.02048104,RTCIAT899_PC06735_AGB75138.1:0.02795458)1.0000:0.03401248,(FZC33_03915_QEN86466.1:0.00122751,FZC33_06755_QEN86510.1:0.00113936)1.0000:0.06238894)0.2880:0.00620695,GAU_3319_BAH40361.1:0.08174580)0.0700:0.00458743,((((((((((((((((A0W34_05900_ARE32921.1:0.00000000,EHW12_05875_AZI60703.1:0.00000000)0.8120:0.00206634,F6X56_08350_QEX09708.1:0.00505112)1.0000:0.05500069,(CBI38_00485_AWK70280.1:0.02827580,RHA1_ro05275_ABG97056.1:0.03516010)0.6460:0.00518574)1.0000:0.03785589,(((A3L23_00960_AMY52313.1:0.11088788,(((((AB431_16210_AKK27970.1:0.00779480,MAIC_28010_BBX07998.1:0.00889212)1.0000:0.05044204,BTO20_32400_ART72642.1:0.05634501)0.9980:0.03574288,(((B1T45_27825_ARG64381.1:0.03011146,(BBJ32_21260_ANR93573.1:0.02368335,OEM_24240_AGP63959.1:0.02227396)0.6060:0.00532379)0.7480:0.01088115,MSG_02749_BAX92893.1:0.04569494)1.0000:0.02911862,D806_034610_AWT54433.1:0.07206982)0.6000:0.00447547)0.7420:0.01192062,((((MMON_18480_BBZ60547.1:0.00000000,Mjls_2713_ABN98493.1:0.00000000)1.0000:0.04399003,(MPSYJ_37270_BBX70266.1:0.03738407,NCTC10437_03074_VEG55593.1:0.03363720)0.4700:0.00434504)0.8300:0.01566359,MyAD_14815_AMO06240.1:0.06562106)0.8160:0.00869590,(NCTC10271_02431_VEG41437.1:0.04997803,NCTC946_02476_VEG09409.1:0.03896946)0.9800:0.02224318)0.9720:0.02363946)0.6700:0.00901612,(BCM27_21430_ANY25028.1:0.03787092,(GCWB2_20575_ASR04887.1:0.00195704,GKZ92_19525_QGP89636.1:0.00040982)1.0000:0.05897906)1.0000:0.06300247)0.2500:0.00372498)0.3060:0.01105068,((MHAS_01910_VCT90206.1:0.07228056,NCTC10485_02370_VEG48077.1:0.07793776)0.8840:0.01745863,Rai3103_05495_QGF23208.1:0.07151692)0.6620:0.02029283)0.4620:0.00682825,(DMB37_02920_QBS39225.1:0.03776428,H0264_31155_QLY29653.1:0.04090034)1.0000:0.04043149)0.8900:0.01405387)0.6260:0.01237647,((A4U64_24635_ANZ27504.1:0.07041986,(BO226_10685_APE12197.1:0.00825092,IM25_20095_AOD24547.1:0.01084274)1.0000:0.08269228)0.9280:0.02068770,C5B73_22240_AVH23737.1:0.08815759)0.5740:0.01352860)0.5480:0.02039812,(AS9A_2372_AEF40819.1:0.08316003,SAMN04489717_0887_SDR87921.1:0.11200967)0.2540:0.00859087)0.0540:0.00579872,((((((((A4R43_00875_AXB41245.1:0.02495608,((((AJAP_08455_AIG74594.1:0.00733266,SAMN04489733_8511_SDU69495.1:0.00695329)0.9260:0.00676443,BB31_39385_AJK59044.1:0.01852862)0.8380:0.00788296,SD37_30375_ANN19503.1:0.01877676)0.9920:0.01803699,YIM_24035_QFU89984.1:0.02711982)0.3700:0.00431399)0.1940:0.00386111,(AMETH_3599_AIJ23691.1:0.02704975,Psed_2714_AEA24915.1:0.06448506)0.6220:0.01050665)0.2460:0.00532197,((((AFR_15270_AGZ41336.1:0.05505974,DKM19_34265_AWS45621.1:0.05214119)0.3200:0.00622349,GA0070612_4904_SCF21378.1:0.03172428)0.0920:0.00314867,(AOZ06_39825_ALG12195.1:0.04350287,(EKG83_16655_QFZ18861.1:0.02608763,FE634_00960_QDH10591.1:0.04747494)0.2980:0.00489508)0.0420:0.00139392)0.0340:0.00283917,(((((CSH63_06640_AYF27105.1:0.01054668,ML5_4699_ADU10175.1:0.01095952)0.5700:0.00284607,GA0070618_4663_SCF26865.1:0.01883685)0.6500:0.00568034,GA0070611_2304_SBT43393.1:0.02655568)0.5880:0.00796177,((GA0070610_3811_SCG17500.1:0.02451290,HUT12_14185_QKW13817.1:0.02640719)0.1860:0.00266339,(GA0070614_5794_SCG75882.1:0.01402380,ORF04051_of_CP023865.1:0.02208120)0.2760:0.00103431)0.0760:0.00092814)0.0720:0.00221071,GA0074696_2780_SCF10876.1:0.03102433)0.0520:0.00101434)0.0920:0.00585992)0.1440:0.00388653,(Sare_2160_ABV98025.1:0.02935840,Strop_2054_ABP54507.1:0.02654923)0.9780:0.02090006)0.1820:0.00803613,(((ACPL_3148_AEV84043.1:0.00000000,ACWT_3021_ATO82436.1:0.00000000)1.0000:0.06551732,((ACTI_59770_BBH69292.1:0.02916703,AMIS_45620_BAL89782.1:0.03175314)0.9800:0.02137973,L083_3488_AGL16998.1:0.04101220)0.2560:0.00518101)0.1000:0.00426966,SAMN04489716_1129_SDS59132.1:0.06371841)0.0480:0.00308281)0.9940:0.02354304,((((AC20117_14535_AUI51824.1:0.04033669,(Asphe3_34940_ADX74596.1:0.04179676,(NIBR502770_15510_QDG89735.1:0.00116901,NIBR502771_07850_QDG62236.1:0.00119786)1.0000:0.03824524)0.6140:0.01061561)0.5120:0.00948252,(Achl_3365_ACL41322.1:0.00555650,SAMN04489743_3808_SDT59349.1:0.01113042)1.0000:0.03777716)0.9020:0.01581608,CGQ25_12460_ASN52799.1:0.07008405)0.7900:0.01000691,SAMN04489747_2395_SDE05873.1:0.09608636)0.9940:0.02504408)0.7400:0.01820703,(HL663_10600_QKE84340.1:0.16064782,I601_3255_ANH39662.1:0.12782259)0.2280:0.00286688)0.1920:0.01004468,(((C3E78_04485_AWB91534.1:0.01784993,GEV26_04310_QGG40647.1:0.01825508)1.0000:0.08192179,((E7744_09070_QCU78302.1:0.10114869,Kfla_2431_ADB31505.1:0.07975543)0.3420:0.00280083,SAMN04489867_3257_SDP64208.1:0.08775155)0.2940:0.00919308)0.0600:0.00094320,(DN585_02095_AXG12384.1:0.08799352,((EXE58_02245_QBX54404.1:0.08226753,ORF01137_of_CP025581.1:0.05430800)0.9260:0.01581579,FY030_13660_QFG69608.1:0.06625062)0.9340:0.02278571)0.4020:0.01689452)0.0740:0.00651611)0.1160:0.01200496)0.0420:0.00586892,(((((C6361_26215_AVT32374.1:0.00000000,C6W10_12610_AVT37162.1:0.00000000)1.0000:0.09999530,Reut_A1635_AAZ61001.1:0.10383246)0.6920:0.02104043,((CIK06_27790_ASW57133.1:0.05851874,((GA0070609_2984_SCG54919.1:0.03783488,VAB18032_18710_AEB44844.1:0.06673793)0.7860:0.01122112,GA0070613_6119_SCG76956.1:0.05834505)0.5700:0.00578461)0.8780:0.02246672,DB32_001446_AKF04297.1:0.09134205)0.4380:0.01061153)0.1320:0.00512089,CIK05_01095_AZZ35451.1:0.17270248)0.1000:0.00722291,(GH723_03535_QGG94245.1:0.14437114,HOP40_17860_QJY50708.1:0.18597334)0.1000:0.00708520)0.0560:0.00602306)0.2140:0.01619693,((((((AD006_20990_ALL78958.1:0.00000000,(AD017_00570_ALL84131.1:0.00000000,FRP1_13310_ALE73779.1:0.00000000)1.0000:0.00000000)1.0000:0.11297572,(AMETH_4526_AIJ24618.1:0.08130933,ORF03934_of_CP041306.1:0.07995882)0.8600:0.01457634)0.8240:0.01768547,(BTO20_29785_ART72186.1:0.10421404,D806_037220_AWT54693.1:0.11127566)0.6060:0.01220310)0.9860:0.02938245,Psed_0733_AEA22994.1:0.19298056)0.8740:0.03423903,(Afer_0295_ACU53264.1:0.18988110,Tbon_06265_QFG02910.1:0.13064333)0.3200:0.01124559)0.2120:0.00911038,(Cwoe_2724_ADB51143.1:0.12701702,((DVS28_a0058_AXV04766.1:0.07238868,YM304_05430_BAN00857.1:0.08333928)1.0000:0.04197313,(ORF02848_of_CP036250.1:0.07908261,ORF03237_of_CP043042.1:0.10182151)1.0000:0.06187951)1.0000:0.07486740)0.7260:0.03242132)0.0980:0.00666862)0.0460:0.00947821,((((((((A3L23_00372_AMY51733.1:0.00784223,F6X56_02250_QEX08566.1:0.01125143)0.5540:0.00232574,CXX93_04620_AUH67753.1:0.00963364)0.9780:0.01155521,NY08_2039_AJW40069.1:0.01379819)1.0000:0.07713670,F6X56_13695_QEX10693.1:0.09320770)0.9880:0.04335945,((((((BCM27_13810_ANY23723.1:0.06835112,(GCWB2_10935_ASR02984.1:0.00803096,GKZ92_10635_QGP88066.1:0.01589363)1.0000:0.07130312)0.9960:0.03347867,((((((BTO20_02385_ART67589.1:0.02710774,ORF04447_of_CP034072.1:0.03381243)0.8480:0.01121389,MALV_38800_BBX28755.1:0.03960406)0.9920:0.02704461,NCTC10485_02336_VEG48043.1:0.08736040)0.9560:0.02262285,MyAD_01930_AMO04148.1:0.07507224)0.9880:0.02436768,(GPOL_174p01220_AFA76141.1:0.06656189,Gbro_2715_ACY21934.1:0.07001365)0.9940:0.03143347)0.5780:0.01525478,(D7316_01194_AZG44608.1:0.06736075,(D806_062700_AWT57203.1:0.05297832,NCTC10437_02849_VEG55166.1:0.06214867)0.9100:0.01982953)0.3960:0.00399420)0.6440:0.01500193)0.4940:0.01727759,(((CRH09_26130_ATL69139.1:0.05295405,F5544_33355_QIS14507.1:0.04638314)0.7620:0.00867566,NONO_c34910_AHH18278.1:0.07690007)0.9360:0.02009820,(DSM43276_02193_QCH23931.1:0.01209779,((MSTE_02410_BAX97722.1:0.00687315,(NCTC8151_02465_VEG16814.1:0.00000000,ORF02432_of_CP034383.1:0.00000000)1.0000:0.00741281)0.9220:0.00808593,MYCSP_10615_ALR11826.1:0.01112287)0.8560:0.00411727)1.0000:0.10301140)0.2160:0.00548445)0.1420:0.00248212,(NCTC10741_03817_VDR40654.1:0.01239644,NCTC13231_02175_VEH93889.1:0.01638253)1.0000:0.15378520)0.1900:0.01479517,(BOX37_12070_APE34568.1:0.07274725,(D7D52_19965_AYF75742.1:0.01400953,NSERUTF1_4259_BAW07403.1:0.01964750)1.0000:0.07035160)0.2260:0.00786430)0.1040:0.00433010,CBI38_23340_AWK74050.1:0.09076354)0.2860:0.00572762)0.3600:0.00727280,NONO_c36550_AHH18442.1:0.22931867)0.3520:0.02168932,(((ACH46_10605_ALG84868.1:0.07512622,CXX93_12005_AUH68943.1:0.05066754)0.9980:0.03070042,ORF01563_of_CP041763.1:0.11467358)1.0000:0.03492860,C6V83_11240_AVM02182.1:0.11778085)0.9980:0.05229632)0.1760:0.01283936,(KSE_04910_BAJ26337.1:0.18294268,(SAMN04488544_0717_SDU83640.1:0.10280900,SAMN04488570_1989_SDS48839.1:0.05568523)1.0000:0.06841987)0.3020:0.01817556)0.0080:0.00421288)0.0000:0.00458263,((((((((A4R43_19715_AXB44465.1:0.02641389,YIM_10010_QFU87208.1:0.02450620)0.9960:0.02426199,(Amir_4193_ACU38048.1:0.01028330,CNX65_21000_ATE55456.1:0.00400266)1.0000:0.07028002)0.4240:0.00991768,(CU254_05470_ATY16178.1:0.00671722,ORF08889_of_CP041306.1:0.01478899)1.0000:0.03440897)0.2460:0.00358205,((((AJAP_17485_AIG76365.1:0.00120546,SAMN04489733_1538_SDU14678.1:0.00353389)1.0000:0.00913754,BB31_31810_AJK57705.1:0.01120818)1.0000:0.01792023,(BKN51_14485_AUI59306.1:0.01252184,SD37_21875_ANN18036.1:0.00898436)1.0000:0.02248685)0.8900:0.01555834,AOZ06_22030_ALG09232.1:0.05229867)0.6060:0.00857177)0.2960:0.00753558,(BAY61_22150_ASR37250.1:0.04914778,SAMN04489726_0873_SDM30158.1:0.05542502)0.6140:0.01377784)0.1980:0.00166592,BBK82_06770_ANZ35831.1:0.11703990)0.1340:0.00548274,((((AD006_10725_ALL75665.1:0.00000000,(AD017_18555_ALL82693.1:0.00000000,FRP1_03115_ALE72372.1:0.00000000)1.0000:0.00000000)1.0000:0.02592952,AFB00_16615_ANY07650.1:0.03248124)1.0000:0.03848832,(Pdca_55730_BBG04364.1:0.03189302,(WY02_11115_ALE78892.1:0.01004825,XF36_02510_ALE82147.1:0.03097077)0.9600:0.01235801)1.0000:0.08193332)1.0000:0.06500475,(FE634_10260_QCW52493.1:0.09683385,(HOP40_14180_QJY50613.1:0.07136700,Psed_5515_AEA27647.1:0.06792224)0.3820:0.00456045)0.4320:0.00646658)0.9580:0.03444827)0.1100:0.00254043,((KALB_3964_AHH97328.1:0.04703854,unknown_CRK56523.1:0.06808845)0.5600:0.01032530,(SAMN04515671_1771_SDO70749.1:0.10365055,(SAMN05444157_1405_SDJ03790.1:0.02392682,SAMN05892883_4074_SOD74881.1:0.02203048)1.0000:0.04443332)0.4320:0.00654202)0.2140:0.00875610)0.3560:0.01733450)0.0000:0.00583866,((((((((((ABE83_31905_ALC31156.1:0.00518782,B7C62_02555_ARF71260.1:0.00670293)0.6780:0.00320972,SGR_6387_BAG23216.1:0.01598162)0.7240:0.00306273,WQO_03085_ALU92428.1:0.01011610)1.0000:0.05717628,(HUT16_07605_QKW18945.1:0.01138957,KSE_17760_BAJ27600.1:0.01738939)1.0000:0.06940821)0.3960:0.00777745,((F9278_42990_QFR01830.1:0.04234824,FNV60_11040_QDO48709.1:0.02613817)0.9980:0.02215625,TUE45_00516_CUW25806.1:0.05213983)0.8760:0.01814036)0.3620:0.00695611,((B6264_22995_ARF81394.1:0.09219453,(BKM31_45275_AQZ67725.1:0.06046347,SLUN_02000_AVZ71192.1:0.05731957)0.7140:0.01436622)0.2240:0.00287275,Caci_4453_ACU73316.1:0.12555594)0.1140:0.00924363)0.1200:0.01055529,(AERYTH_11895_ALX05351.1:0.11751825,Back2_21590_BBH17872.1:0.16466283)0.1740:0.01383374)0.0000:0.00049174,((EK0264_08330_QHC02351.1:0.06702223,VV02_02915_AKU15051.1:0.07226701)0.9980:0.04212855,FOE78_17060_QDP97403.1:0.10813482)0.1760:0.00397194)0.0180:0.00893453,(FSW04_05400_QEC47077.1:0.07998904,ORF01128_of_CP044344.1:0.07850518)0.3780:0.01170236)0.0060:0.00306743,(((ACTIVE_4612_QKG22971.1:0.03887637,ORF07117_of_CP041244.1:0.04491646)1.0000:0.06595751,((DKM19_36190_AWS45933.1:0.07329751,((FraEuI1c_2007_ADP80057.1:0.07214134,((Francci3_1918_ABD11294.1:0.05728682,Franean1_1533_ABW10973.1:0.05784018)0.4800:0.00597420,FsymDg_3459_AEH10750.1:0.08257663)0.3040:0.00373986)0.3280:0.00774322,VAB18032_24290_AEB45956.1:0.06880439)0.2920:0.00251048)0.0980:0.00907993,(ORF06458_of_CP032402.1:0.05750265,Tcur_1936_ACY97505.1:0.05762434)0.4860:0.01134262)0.0400:0.00316037)0.0220:0.00325329,NFA_29500_BAD57797.1:0.11734809)0.0040:0.00637894)0.0000:0.00240245)0.0000:0.00160721,((((((((((((AARI_02500_CBT74486.1:0.05975121,(ATC04_16720_ALQ32019.1:0.00758271,(F0M17_01250_QEP05979.1:0.00414136,ORF00281_of_CP033081.1:0.00059799)0.9440:0.00433645)1.0000:0.02918380)0.9420:0.01468312,AOZ07_01705_ALG27842.1:0.04988367)1.0000:0.04583699,(((ET471_04905_QAY69459.1:0.04664385,Xcel_3312_ACZ32312.1:0.03714899)0.6840:0.00850914,ET495_12630_QAY63933.1:0.05943390)0.5900:0.00604686,I598_0700_ANC30278.1:0.03774411)1.0000:0.06136779)0.4060:0.01351613,(KR76_17755_AIY18158.1:0.06661590,ORF04178_of_CP041091.1:0.06186242)1.0000:0.06843447)0.2040:0.01173533,(((CXR26_05700_AZL08777.1:0.01293780,SAMN04489751_0600_SDR83949.1:0.01584117)1.0000:0.03010261,(((CXR29_05245_AZU00186.1:0.00136520,SAMN04489752_3038_SDS98622.1:0.00100166)1.0000:0.01471165,ORF01313_of_CP050152.1:0.01898593)0.6500:0.00490540,ORF02699_of_CP050154.1:0.04172051)0.9500:0.01341492)1.0000:0.11419938,Leucomu_14860_QAB19026.1:0.15507318)0.5700:0.01150846)0.0720:0.00859282,FLP23_00225_QEO08590.1:0.10160146)0.0060:0.00212122,((D7I44_02065_AYG02439.1:0.08484560,HZY75_10010_QLQ10648.1:0.10174035)0.5300:0.01541176,KDY119_01766_QFU98254.1:0.09971875)0.1540:0.00189204)0.0700:0.00626274,((BO218_15125_APF35374.1:0.07733629,(E4K62_05065_QBR88122.1:0.00573927,F6J85_04845_QEW02495.1:0.00615148)1.0000:0.03317335)0.8160:0.01671671,CEP17_13550_AXA97354.1:0.05826842)0.9720:0.02825506)0.0320:0.00727804,MLP_08170_BAK33831.1:0.11183272)0.0200:0.00104518,(Namu_3813_ACV80110.1:0.08209652,SAMN06295964_0628_SKB04582.1:0.10734250)0.6940:0.02149763)0.0220:0.00920605,((GA0070609_3971_SCG64519.1:0.06730125,(JS278_00516_AXE37709.1:0.02351695,PACID_29720_AFV90737.1:0.02491867)1.0000:0.18755165)0.0420:0.00086891,GFH29_10185_QGA07724.1:0.09402203)0.0120:0.00408460)0.1520:0.02154329,((CDO52_13165_ASU83616.1:0.05288734,(GIY23_05070_QGK68989.1:0.05715709,SACE_4668_CAM03936.1:0.05004384)1.0000:0.04925542)0.9180:0.01779570,Snas_1880_ADD41576.1:0.08986266)0.3920:0.00940333)0.0100:0.00126367)0.0000:0.00636198,(((ACPL_8199_AEV89077.1:0.00000000,ACWT_8068_ATO87483.1:0.00000000)1.0000:0.10251937,AFR_12380_AGZ40762.1:0.11297033)0.9180:0.03357757,LuPra_05312_AMY12040.1:0.09643499)0.4100:0.02254329)0.0320:0.01624647,((((ACPOL_4041_AXC13320.1:0.10937575,FTW19_11885_QEE28639.1:0.06869952)0.9560:0.03652642,GOY17_06590_QGW64617.1:0.10063893)0.1340:0.00638918,(BSY16_3537_AOF91515.1:0.09308622,(Mag101_05955_AQQ67231.1:0.09662719,STH2416_BAD41401.1:0.12769909)0.2380:0.01024464)0.0960:0.01078110)0.0020:0.00336511,FRZ61_13550_QEX21430.1:0.10225236)0.0000:0.00395741)0.0000:0.00165194,(((((((((((((((A0256_04805_AMR30790.1:0.09470143,GWR56_16390_QHS57038.1:0.06656672)0.3200:0.00623260,(AWR27_07470_AQG82375.1:0.06228935,ORF01455_of_LR597066.2:0.05283765)0.3380:0.00387895)0.1660:0.00712467,(((((AQ505_15535_ALL06779.1:0.07064618,(AY601_3002_AMP99876.1:0.04763972,(BFS30_20940_AOM79411.1:0.02416893,Phep_1517_ACU03731.1:0.03424183)0.8500:0.01210239)0.3860:0.00469773)0.3480:0.00802148,(DEO27_000675_QEM08588.1:0.02826036,DIU38_001820_QEM14938.1:0.03769761)0.9980:0.03271539)0.0500:0.00181194,((CA265_00900_ARS38321.1:0.02114782,FFJ24_001065_QDW23491.1:0.01987120)0.6320:0.00397267,ORF01508_of_CP031708.1:0.01900294)0.9720:0.02473179)0.0160:0.00086888,((EA772_19135_AZI27348.1:0.05760243,FLA_1969_BAV05956.1:0.05223354)0.2080:0.00408242,GIY83_04795_QGK73402.1:0.06011419)0.1480:0.01019422)0.0240:0.00305999,FRZ54_14085_QEC65676.1:0.05788036)0.0180:0.00377455)0.0040:0.00195689,((((((CK934_17335_ASZ12593.1:0.05795209,Cpin_5378_ACU62808.1:0.04924884)0.2080:0.00332972,FW415_14375_QEH41994.1:0.03335113)0.1220:0.00520282,(((CPT03_08525_ATP56514.1:0.04961142,Niako_1418_AEV97789.1:0.04711820)0.2240:0.00236682,ORF04163_of_LS999839.1:0.06174985)0.0780:0.00359001,HYN43_014485_AYL96428.1:0.05133321)0.0140:0.00308194)0.0020:0.00218581,FRZ67_02045_QEC66144.1:0.04749440)0.0080:0.00444865,((COR50_17110_ATL48743.1:0.05423680,GWR21_02070_QHS58421.1:0.05559918)0.1940:0.00484802,Sph21_2594_ADZ79144.1:0.06068014)0.0940:0.00703341)0.0100:0.00174749,((D3H65_10040_AXY74294.1:0.04090688,FSB84_21060_QEC44046.1:0.05062792)0.2160:0.00471197,Dfer_0619_ACT91883.1:0.05803908)0.0420:0.00747712)0.0040:0.00487047)0.0600:0.00477372,(A8C56_18890_ANH82770.1:0.06256524,NIASO_17395_AHF16465.1:0.08490959)0.2860:0.00954507)0.0280:0.00322433,((((((((A0O34_13265_ANF51416.1:0.01273235,EG348_02620_AZA51980.1:0.01361648)0.7180:0.00792314,EB354_01185_AZB27991.1:0.01137425)1.0000:0.02876660,ATE47_11960_ALR31191.1:0.04266803)0.4520:0.00293940,((EG347_09965_AZA77820.1:0.01409084,EG359_10470_AZB00021.1:0.01225799)0.9800:0.01309169,OK18_03225_AKK71781.1:0.01845510)0.9920:0.02168944)0.9860:0.01552052,(((BV902_19985_APU99880.1:0.00465622,ORF03376_of_CP021381.1:0.00246125)1.0000:0.02478244,G6053_09070_QIH37033.1:0.01514393)0.9960:0.02553827,NCTC11429_05154_VTR54744.1:0.04624668)1.0000:0.04132617)0.6500:0.00824222,E3D81_04855_QBR11539.1:0.08267609)0.3840:0.00521552,(GFH32_09495_QGA26544.1:0.02218064,ORF01818_of_CP030848.1:0.02377666)1.0000:0.05123088)0.3260:0.00700318,FSB73_11935_QEC72274.1:0.10659269)0.0920:0.00153838)0.0380:0.00298066,((BN1088_1430721_CDS92317.1:0.08619308,Pedsa_1626_ADY52185.1:0.07785671)0.5540:0.00919648,(F0358_00250_QES91256.1:0.06186374,ORF00110_of_CP030848.1:0.07471179)0.9980:0.03660059)0.9020:0.03096694)0.1180:0.00957216,(HH216_09565_QJD78646.1:0.08181638,ORF04675_of_CP020104.1:0.05747286)0.0740:0.00457823)0.2420:0.00650553,((((C0058_12490_AUO22760.1:0.05789931,NCTC10937_01763_SQF97644.1:0.05988373)0.8040:0.01069009,(EPZ47_03665_QBZ87840.1:0.05030713,(FFH90_011145_QDV94827.1:0.03210763,SAMN04490202_0037_SDO16595.1:0.04400271)0.7920:0.00837072)0.9680:0.01899331)0.6520:0.00661119,DVB73_00065_AXM94341.1:0.09320690)0.9860:0.03418859,Pr1d_12820_QEG34010.1:0.06492035)0.1580:0.00287335)0.0320:0.00214728,((ACG10_20990_ASL28797.1:0.05825179,Avin_05880_ACO76841.1:0.03847784)0.8580:0.01645468,(((BAV3417_CAJ51027.1:0.04045935,(BBN53_20800_ANY18110.1:0.03279722,FYB13_18290_QGC64131.1:0.04842822)0.6680:0.00658509)0.9700:0.01567484,SAMEA3906487_01200_SAI68337.1:0.06566978)0.9060:0.01602595,Bind_0973_ACB94617.1:0.08789841)0.2360:0.00376331)0.1100:0.00707280)0.0040:0.00218183,((((((((((((((((((((((A0259_01295_AMR21371.1:0.00000000,(((AL477_18155_AMG17128.1:0.00263863,ORF04368_of_CP022414.1:0.00000000)0.6140:0.00013604,ORF04284_of_CP010455.1:0.00000000)0.6080:0.00006807,ORF01711_of_CP024473.1:0.00000000)0.7680:0.00003406)0.4680:0.00004990,ORF01116_of_CP026875.1:0.00231731)0.8580:0.00157345,HVY87_14770_QMF36028.1:0.00317170)0.9980:0.01713439,((AM352_02895_AVE57406.1:0.01659992,(AX01_21855_AMZ54823.1:0.00000000,(EOS97_11085_AZZ02695.1:0.00000000,EOS98_21775_AZZ00023.1:0.00000000)1.0000:0.00000000)1.0000:0.01461510)0.5160:0.00342514,(((AN232_03210_AWS94310.1:0.00287883,CFNIH1_07350_AHY11336.1:0.00000000)0.9880:0.00683821,(((C3B53_23540_QAR67351.1:0.00000000,WN16_04700_QBI28521.1:0.00000000)0.6340:0.00125631,E1B03_02135_QBM21299.1:0.00111056)0.4420:0.00063777,HV072_23880_QLZ80429.1:0.00173191)0.7360:0.00269207)0.8000:0.00383254,CUC49_20375_AYL63818.1:0.00811346)0.9900:0.01489755)0.3520:0.00133282)0.3660:0.00301405,ORF00601_of_LR607338.1:0.03460515)0.3840:0.00497489,(((AL479_07295_AMG92296.1:0.00251188,CITRO86_0843_SAZ00278.1:0.00222747)1.0000:0.01497674,D782_4416_AGB80278.1:0.02121560)0.4180:0.00298632,((C1192_17950_AUT28788.1:0.00040247,FEM44_11420_QCT87762.1:0.00671500)0.9540:0.00789687,EAE6F_3768_BAT45917.1:0.01610830)0.4260:0.00437860)0.5040:0.00653195)0.2400:0.00154005,((DAI21_04980_AVY97084.1:0.01038811,LJPFL01_4160_ASV57523.1:0.01111810)0.9860:0.01465524,NCTC12125_03664_VDZ85468.1:0.02925085)0.3440:0.00405928)0.2000:0.00588702,(((((A8A57_21020_ANG94752.1:0.00595547,CWI88_22155_AUJ83591.1:0.00833049)0.5120:0.00275117,((((AM429_03475_ASB73015.1:0.00228585,ORF04774_of_LT992502.1:0.00008102)0.7320:0.00153315,CU081_04585_ATW91000.1:0.00321183)0.5920:0.00221593,G0034_22535_QIB84276.1:0.00253470)0.5380:0.00245977,(((B1H21_00670_AQT87197.1:0.00134357,CWR52_13165_AVH18081.1:0.00102330)0.3920:0.00099733,(B7P19_21725_AUM05682.1:0.00254621,NI40_021655_ALL19630.1:0.00000000)0.9320:0.00375469)0.2240:0.00047897,(EAAEB30_22035_QGW89233.1:0.00107191,ELK40_22040_AZV07652.1:0.00366743)0.3820:0.00071222)0.5020:0.00231550)0.5040:0.00295576)1.0000:0.02239215,(((C2U54_04095_AUU83242.1:0.00000000,(GNG26_21585_QGU12782.1:0.00000000,GNG29_22410_QGW19141.1:0.00000000)1.0000:0.00000000)0.9720:0.00478598,(C3F35_12390_AUY39520.1:0.00000000,EXN74_03665_QBF85667.1:0.00000000)0.9680:0.00471528)0.6120:0.00162306,(G7090_22945_QIK16036.1:0.00319281,GNG27_22775_QGU17336.1:0.00154653)0.8820:0.00494379)1.0000:0.03797450)0.2860:0.00220794,(BADSM9389_40610_BCG11340.1:0.01035203,D8682_14930_AYN28149.1:0.01115417)0.9980:0.02443886)0.2040:0.00421785,ORF00788_of_LR699009.1:0.04668787)0.0760:0.00206249)0.5520:0.00334189,((AFK62_16415_ALB63986.1:0.01517880,(AFK63_02085_ALB69459.1:0.00573159,AFK67_17175_ALB68111.1:0.00376967)0.8880:0.00642234)0.6920:0.00344496,(AFK65_16190_ALB56126.1:0.00784072,(CTU_34980_CBA33611.1:0.00622217,(ES15_0652_AFJ98225.1:0.00566213,P262_00972_AHB69053.1:0.00383913)0.4560:0.00092081)0.5940:0.00170035)0.9820:0.01220596)0.9980:0.03028762)0.3980:0.00457017,((A7K98_11350_ARU94316.1:0.08062381,((B9D02_07445_AWP34592.1:0.00762550,D1629_11180_QAV46687.1:0.01146816)0.9960:0.02047886,(((BV494_03950_AVF34143.1:0.04099680,GN242_07810_QGU87125.1:0.03002447)0.3520:0.00139340,CI789_04355_AXU94537.1:0.02781198)0.5480:0.00684221,(EJP80_09605_AZP53308.1:0.00000000,Rahaq_1882_ADW73500.1:0.00000000)1.0000:0.02486938)0.4120:0.00326896)0.9880:0.01857135)0.4500:0.00506741,(AV903_25150_AXF78543.1:0.07165130,(FOC35_20600_QIX97938.1:0.02219906,(LH86_15210_AIR66389.1:0.00790480,NCTC11466_02378_VEB97865.1:0.00878212)0.9580:0.00924649)1.0000:0.03090302)0.3080:0.00392327)0.3560:0.00661220)0.3520:0.01044621,(((((AB182_14830_AKL12502.1:0.01018691,(MRY16398_33280_BBE78272.1:0.00122728,ORF03444_of_CP027225.1:0.00351207)0.9940:0.00894962)1.0000:0.03091907,((AWR26_11045_ANI82665.1:0.00311432,Y71_11235_ARD60465.1:0.00400315)1.0000:0.02241060,((BFG07_07200_AST68477.1:0.00802610,EH164_10135_AZI87393.1:0.00000000)1.0000:0.02477557,C813_01770_AHJ73637.1:0.02134972)0.6540:0.00706391)0.9740:0.01545134)0.6980:0.00797727,((((AD997_10610_ATZ11885.1:0.01701553,(EJP617_32240_ADP12905.1:0.00101150,EPYR_01592_CAY73972.1:0.00135536)1.0000:0.01423706)0.4500:0.00091531,ETA_14080_CAO96454.1:0.00982451)1.0000:0.04050651,(E05_47240_BAN99490.1:0.02424805,PSNIH1_09000_AIX50360.1:0.03165958)1.0000:0.02593954)0.7780:0.01073575,AWC35_23765_ATA22105.1:0.05563480)0.4980:0.00716720)0.1940:0.00184280,(((AM407_17215_AWD04633.1:0.02473687,((BJF97_14440_AOV12171.1:0.00236508,(BWI76_13925_ARI08572.1:0.00103275,HV042_14335_QLP08156.1:0.00133412)0.8040:0.00237989)0.9600:0.00572624,DA718_14210_QBG08263.1:0.01160949)0.9940:0.01946103)0.6980:0.00710921,(((CRT62_13430_ATM05550.1:0.00395830,DSD31_13140_AXC30339.1:0.00793245)0.3980:0.00104616,electrica_02569_QDI08685.1:0.00850067)0.7600:0.00607524,(NCTC9189_02838_VUC82690.1:0.00000000,TE10_14035_AJF73117.1:0.00000000)1.0000:0.02474218)0.8380:0.00799822)0.6500:0.00490151,(B8P98_13445_ASV20218.1:0.00000000,(BMD99_013160_QBL49402.1:0.00000000,(DLJ73_23210_AWO63738.1:0.00000000,(DTA24_14010_AYW19680.1:0.00000000,FH42_05140_AIJ40109.1:0.00000000)1.0000:0.00000000)1.0000:0.00000000)1.0000:0.00000000)1.0000:0.02063722)0.9980:0.01985808)0.2260:0.00535723,((CBP34_10370_ART51980.1:0.00556540,(CBP35_08390_ART55036.1:0.00000000,CBP36_10535_ART59219.1:0.00000000)1.0000:0.00632534)1.0000:0.01326887,ORF02320_of_CP021648.1:0.01934777)1.0000:0.03590977)0.1380:0.00312060)0.2240:0.00459286,(CLM71_09950_AVJ17440.1:0.06835046,(CTZ24_14195_QGR07504.1:0.00368680,Pat9b_2871_ADU70171.1:0.00581446)1.0000:0.07027350)0.1600:0.00179251)0.4900:0.00858161,NCTC10965_00940_VDY63516.1:0.06976034)0.8740:0.01794420,(((A0J50_15445_AMO41900.1:0.01098682,ORF03091_of_CP053391.1:0.01051938)0.5960:0.00512054,EG365_10345_AYX93056.1:0.00926307)0.4560:0.00269624,AOLE_17390_ADI92363.1:0.01169618)1.0000:0.09823092)0.9980:0.05401995,FAI40_07495_QCE35784.1:0.18190716)0.4440:0.01684639,CWB41_12585_QAY96466.1:0.09769010)0.0540:0.01030446,((((C1M51_08585_QAZ39483.1:0.00606156,Mpe_A3740_ABM96693.1:0.00582918)1.0000:0.05938730,((((((CAter282_0269_AMP08091.1:0.03220704,(CFU_2793_AEK62619.1:0.01392815,CPter291_2034_AMP14298.1:0.01728687)0.9860:0.01688874)0.9040:0.00938479,RS694_12860_APW43329.1:0.05304429)0.9660:0.01816942,(D3880_02940_AYC31407.1:0.03306118,PCA10_06180_BAN46350.1:0.04560344)1.0000:0.03924648)0.3040:0.00126307,HYN46_14815_AXI04001.1:0.06906999)0.5720:0.01156845,DW355_04065_QBK04063.1:0.07055743)0.6840:0.00560234,D0B54_01145_AXQ27376.1:0.07454425)0.8020:0.01293705)0.4620:0.00977263,(((C2U30_01605_AUT40533.1:0.00689895,C2U47_22355_AUV18925.1:0.00260231)0.5840:0.00199994,(C2U37_21195_AUZ81856.1:0.00173419,C3F36_00975_AUY08284.1:0.00300516)0.5860:0.00277623)1.0000:0.05936254,((ORF00828_of_LT671418.1:0.03021151,mma_1554_ABR88756.1:0.05101393)0.5400:0.00301939,hmeg3_22375_ASU40774.1:0.02490558)1.0000:0.04926073)0.5780:0.01145277)0.9680:0.03025503,EO087_03950_QAU23244.1:0.09580275)0.1860:0.00155285)0.0460:0.01046662,((ATSB10_12680_AND68722.1:0.06918482,(G9Q37_18905_QIM54081.1:0.03727781,Q5W_20505_AOS81171.1:0.03883253)1.0000:0.03204925)0.9840:0.02868449,(GVT53_15890_QII47186.1:0.03697072,Murru_1100_AEM70144.1:0.04939612)1.0000:0.06674531)0.5280:0.02931446)0.0320:0.00433484,(((((((A4249_12755_ANC54445.1:0.00717571,CEP68_06875_ASE39250.1:0.01191795)1.0000:0.02842023,((BSP_04425_QFU30907.1:0.01024269,JL11_04690_ALJ07716.1:0.00644423)1.0000:0.02330186,GYM46_09505_QIH73162.1:0.03305161)0.6940:0.00485319)0.9940:0.02928009,((((AWC36_18050_ATA25861.1:0.02613514,EH206_22180_QCR06617.1:0.02727561)1.0000:0.04115475,MAMMFC1_01760_BBB91092.1:0.06601270)0.5620:0.00310872,((AZC_3290_BAF89288.1:0.03258643,G3545_22945_QJP16243.1:0.04352390)0.8380:0.01248982,((BLM15_02590_AZO76617.1:0.03757226,ORF05019_of_CP022372.1:0.03853808)0.7540:0.01056644,FQV39_09255_QEL22731.1:0.04425060)0.6720:0.00766948)0.9500:0.01448774)0.9640:0.02148752,W911_14945_AHB49394.1:0.06244209)0.2900:0.01350406)0.1400:0.00535440,(BHK69_05405_AOO79990.1:0.05549890,Snov_4167_ADH91436.1:0.04645267)0.9360:0.02154060)0.2340:0.01288137,((A9Y76_14275_ANJ73562.1:0.02754341,(CO705_03560_ATG18999.1:0.00051276,TK49_16375_AJW46129.1:0.00185411)1.0000:0.03597009)1.0000:0.05635695,(B5M06_15170_AQZ99393.1:0.05067821,((CT3_21410_BBL24686.1:0.03303177,(CtCNB1_2183_ACY32929.1:0.00255514,O987_13365_AIJ46791.1:0.00456233)1.0000:0.03316333)0.8640:0.01297640,MA05_09505_ANY62279.1:0.04630754)0.7620:0.00780143)0.8440:0.00972513)0.4840:0.00916752)0.0700:0.00442963,((Aave_3132_ABM33696.1:0.00493013,C8232_06165_AVS95888.1:0.00696062)0.6580:0.00267450,C8240_09520_AVS74228.1:0.01288633)1.0000:0.05206001)0.0760:0.00896266,(CCB81_10460_ARU44538.1:0.10185107,OP10G_4330_AIE87698.1:0.07340332)0.2600:0.00368142)0.0820:0.01033336)0.0660:0.00827252,(((E2K99_06080_QBP74606.1:0.02299387,Hrubri_1059_ALU88274.1:0.01802515)0.7680:0.00527543,Hsero_1242_ADJ62758.1:0.02389909)1.0000:0.04029856,ORF02502_of_CP018845.1:0.04932945)0.9600:0.02556608)0.0080:0.00297924,((((AB672_07340_AXI83754.1:0.03987791,HKJ33_07815_QJP50766.1:0.04648893)1.0000:0.05573060,(BJI69_18450_APG05685.1:0.06405624,FIV34_03085_QDE38257.1:0.08068261)0.9200:0.02998427)0.0520:0.00239036,((((((AN416_35025_ALP67805.1:0.00929793,PPGU16_77240_BCF94657.1:0.01462665)1.0000:0.03572859,(((AYM40_09665_ANB72603.1:0.04621670,Bphyt_2078_ACD16481.1:0.01974127)0.5420:0.00566602,((Bxe_A0772_ABE32162.1:0.00575428,PDMSB3_3594_VVD30050.1:0.00853168)0.9660:0.00815379,CJU94_08995_ASV98296.1:0.01348515)0.9620:0.01150223)0.4480:0.00268973,SBC1_63620_QIN66315.1:0.04254998)0.7760:0.00806329)0.2780:0.00418828,(BJN34_14945_AQV95174.1:0.05539278,E0W60_23105_QBY53931.1:0.05444319)0.9060:0.02242949)0.1140:0.00111400,(BYI23_D013020_AET94812.1:0.08168229,EHF44_14330_AZG14516.1:0.09075916)0.4080:0.00992457)0.2000:0.00382445,HY57_17240_AIF48859.1:0.08886831)0.3380:0.00744565,(BCAM2107_CAR55964.1:0.07272753,C2U31_04875_AUT45370.1:0.05575080)0.2240:0.00371620)0.2900:0.00932291)0.0100:0.00198961,(((((((((AC028_12615_AMV07555.1:0.00438210,XAC29_06545_AGH76809.1:0.00273537)0.9940:0.00827222,(AC801_06595_AZU29531.1:0.00000000,ORF04176_of_CP014347.1:0.00000000)0.9880:0.00365549)0.7820:0.00296903,C7V42_07020_AVQ06394.1:0.00898890)0.9960:0.01522659,(AKJ12_04775_AKU49166.1:0.01708490,(BER92_13245_AOD15508.1:0.03631423,DYQ48_15290_QEW16122.1:0.01709652)0.5200:0.00738049)0.3820:0.00192891)1.0000:0.02778322,FD63_05760_AKK67021.1:0.05217571)0.5220:0.01090117,XALC_0959_CBA15476.1:0.10338473)0.7860:0.01129518,DSC_06645_AER55980.1:0.08742685)0.3100:0.00685488,HH213_11040_QJD94094.1:0.13194276)0.0480:0.00269362,(((BAY15_1302_AOA71736.1:0.04026649,((((C1930_06390_AWH32528.1:0.00000000,C1931_06115_AWH28532.1:0.00000000)0.8100:0.00255644,C1933_05985_AWH20806.1:0.00218291)0.6960:0.00304418,C1932_06065_AWH24707.1:0.00409026)0.9960:0.00875671,(CLM74_06310_AVJ32418.1:0.00123250,DAIF1_12370_QBR43691.1:0.00113436)1.0000:0.01896632)1.0000:0.01711349)1.0000:0.03914912,(FHQ07_13590_QDA58573.1:0.05658827,WQ53_13190_AKC87568.1:0.05324771)0.9840:0.03305010)0.2640:0.00456542,(C9I47_2055_AWV07738.1:0.04781051,FKV23_06145_QDH69725.1:0.05939042)0.8280:0.01586491)0.2540:0.01038220)0.0720:0.00733208)0.0080:0.00240497)0.0000:0.00090564,(((AX767_06115_AMM23971.1:0.06554857,RD110_25255_APW40104.1:0.05223446)0.6520:0.00963956,(C4F17_09085_AVQ81087.1:0.04394561,CKY39_21040_ATA55429.1:0.04500187)0.6380:0.00879960)0.8240:0.01462635,VAR608DRAFT_1813_SCK23136.1:0.08521614)0.3320:0.00874954)0.0000:0.00511724)0.0000:0.00239183,((((A7982_08168_APR82819.1:0.05803061,AKJ09_05053_AKU98389.1:0.06241554)0.9360:0.02298105,(((BCAL3299_CAR53623.1:0.02889832,WS57_21055_AOI91271.1:0.02700931)0.9980:0.02676995,((BTI_744_AGK48196.1:0.02720474,(WI23_03490_AOI44944.1:0.02397968,WT60_03845_AOK46078.1:0.02445594)0.4760:0.00199132)0.8780:0.01181042,((ORF00846_of_CP020737.1:0.01141703,WI31_08060_AOI69526.1:0.01493180)1.0000:0.02430735,WT74_03545_AOK51875.1:0.03862857)0.4180:0.00309110)0.8380:0.00877074)0.7280:0.00673885,(((E4343_00045_QBX64665.1:0.02358579,(EBA31_17365_AYO38957.1:0.00501476,EGO53_05430_QDL31256.1:0.00000000)1.0000:0.02000490)0.9760:0.01289867,((L085_12430_AIA47921.1:0.00101940,ORF03784_of_CP038662.1:0.00134747)1.0000:0.01691042,ORF05923_of_CP032738.1:0.02910261)0.9820:0.01351064)0.9200:0.01048639,SerAS13_3309_AEG29078.1:0.04068439)0.9960:0.03271736)0.3900:0.01459748)0.0240:0.00192040,((AT984_19215_ALT80021.1:0.07776061,FQ775_08315_QDZ00380.1:0.07520874)0.3340:0.01103042,(((CNO08_08810_ATE74571.1:0.02884432,LG3211_3221_ALN92176.1:0.03207585)0.5080:0.00386750,LA76x_2024_ALN80167.1:0.03800308)0.6820:0.00655871,LEN_1839_BAV97326.1:0.04364279)1.0000:0.03752836)0.0400:0.00344724)0.0000:0.00098206,(AR456_10070_ALM52587.1:0.10980440,VAPA_1c34170_AGU50503.1:0.10275704)0.2280:0.01448290)0.0000:0.00229524)0.0000:0.00251072,(((ABW99_04655_AKJ67621.1:0.05602695,Reut_A1741_AAZ61106.1:0.06708944)0.1260:0.00276901,(((AQ611_16760_AOK31262.1:0.05085037,AciX8_3446_AEU37743.1:0.05635056)0.7620:0.00970999,PPGU16_68700_BCF93803.1:0.10632594)0.3080:0.00410502,(((BKK79_00270_AOY90433.1:0.00000000,(BKK80_12290_AOZ06514.1:0.00000000,BKK81_11960_AOY99878.1:0.00252326)1.0000:0.00007829)1.0000:0.03950882,FOB83_27220_QGS32521.1:0.04691147)1.0000:0.04911485,((BKK79_19625_AOY93761.1:0.00000000,BKK80_12675_AOZ06576.1:0.00000000)0.6340:0.00143067,BKK81_12365_AOY99949.1:0.00093620)1.0000:0.06366647)0.2940:0.00682588)0.0980:0.00421239)0.0240:0.00576399,((((B0B51_19230_AQW32032.1:0.02891968,RCFBP_20643_CBJ43830.1:0.02698795)0.9980:0.01690430,NH8B_1377_BAK76199.1:0.04152200)0.5160:0.00498284,PG1C_07980_AJP48418.1:0.05443913)0.2660:0.00671841,((((((((CVE23_07870_ATZ93894.1:0.00232124,ORF01714_of_CP023484.1:0.00004562)0.9960:0.00762261,ORF01690_of_CP023467.1:0.00668040)0.3920:0.00040597,HAT92_01471_QKO17560.1:0.00793893)0.7360:0.00484076,(DZA65_01686_AYC18579.1:0.01831810,Dd1591_2763_ACT07587.1:0.02024089)0.2660:0.00027394)0.5700:0.00493665,W909_06885_AJC65811.1:0.01541010)0.5260:0.00182757,Dpoa569_0002451_QDX30542.1:0.02314665)0.9780:0.01161726,DAQ1742_01773_SLM62710.1:0.05863729)0.6780:0.00554032,(Dd703_1362_ACS85164.1:0.05441772,EH207_11210_QCR09042.1:0.05015508)0.6300:0.00612397)0.8540:0.01134421)0.0740:0.00421502)0.0040:0.00580331)0.0000:0.00275194,(((BJP62_10545_AOY00839.1:0.06444744,(BSY15_3872_AOG23012.1:0.04365434,C380_13030_AFU46307.1:0.02736693)1.0000:0.04614876)0.1960:0.00415324,CH75_03985_AHX12575.1:0.09386385)0.0320:0.00576146,(RAS2_20420_QDV90957.1:0.06880831,Verru16b_00122_AOS43082.1:0.09245984)0.2440:0.01024421)0.0000:0.00147644)0.0000:0.00076522,((((((AA2016_5136_AMS44043.1:0.05214691,(CO731_04733_AWC25239.1:0.05509887,G5V57_25325_QIG50761.1:0.04947393)0.4980:0.00540614)0.3560:0.00869166,(((((EB229_14615_QKC63404.1:0.00000000,MCHK_0509_AID28342.2:0.00000000)1.0000:0.00773229,MLTONO_5926_BAV50828.1:0.00655366)0.9560:0.01050996,EB233_27805_QKC78839.1:0.01112899)1.0000:0.04764172,(SAMN05444050_0205_SDM92810.1:0.01545822,SAMN05444321_6546_SHM50037.1:0.01332074)1.0000:0.03941808)0.6400:0.00957345,((EJ069_18080_AZO16455.1:0.02933943,(EJ070_18270_AZO22441.1:0.02454780,EJ074_11170_AZO09594.1:0.02637229)0.9000:0.00737856)0.6440:0.00649760,(EJ075_05155_AZO64415.1:0.01989230,(EJ077_24950_AZO56290.1:0.01006732,Mesau_02663_AGB45083.1:0.01385727)0.9940:0.01534187)0.7800:0.01004198)1.0000:0.02725638)0.5420:0.00872805)0.1540:0.00363744,CU048_02620_QBR72606.1:0.07934550)0.2200:0.00802849,BRADO1666_CAL75544.1:0.08034829)0.1020:0.00535909,(((ACMV_20920_BAJ81439.1:0.00276568,Acry_1851_ABQ31053.1:0.00000000)1.0000:0.10638326,G5V57_23765_QIG50479.1:0.09771245)0.3640:0.01022702,(((((((((AMK03_PE00005_ANM44054.1:0.00000000,AMK04_PD00005_ANM37904.1:0.00000000)1.0000:0.01551826,((IE4771_PD00005_AIC30560.1:0.00212145,Kim5_PC00005_ARQ61417.1:0.00024542)1.0000:0.01547982,TAL182_PE00004_ARO27558.1:0.01333374)0.4100:0.00255217)0.3240:0.00253430,RHEC894_PE00010_ARM92036.1:0.02720521)0.9300:0.01281965,HA462_27455_QIO68828.1:0.03332433)0.4500:0.00781569,(CFBP5473_20185_QCJ00247.1:0.04458714,(NCHU2750_11600_AYD00553.1:0.04093457,RG1141_PA03460_CDN57181.1:0.02755185)0.4020:0.00369857)0.5460:0.01104839)0.7720:0.01372570,(((BWO90_06055_ATB01624.1:0.01585793,Smed_5331_ABR64103.1:0.01779909)0.9980:0.01562047,(EKH55_5543_QFI70417.1:0.01927198,SJ05684_b45060_ASY65488.1:0.01928701)0.9960:0.01676434)0.9020:0.01332478,(CYG48_21625_AXV18335.1:0.05735409,RvVAR0630_40090_BCH61385.1:0.04984684)0.3840:0.00146615)0.4280:0.00589320)0.4620:0.00301769,C4375_14575_AVF05992.1:0.06310732)0.7920:0.01529624,(((((((AZOLI_p30178_CBS90024.1:0.01810663,DM194_19255_AWU96417.1:0.02045237)0.6680:0.00570935,E6C67_10235_QCG94320.1:0.02843435)1.0000:0.03367893,Mnod_8179_ACL63155.1:0.04879190)0.2760:0.00520778,(((BCCGELA001_00250_AMA54844.1:0.00639213,((CIT39_30580_AWM10357.1:0.00000000,FJN17_27265_QDF40974.1:0.00000000)0.9640:0.00505299,(FNV92_13745_QDP23162.1:0.00166434,S23_00520_BAL73280.1:0.00070253)0.7060:0.00207294)0.9160:0.00553986)0.9700:0.00766790,ORF06955_of_CP022219.1:0.00852004)0.7120:0.00327446,BRAD3257_0053_SPP91231.1:0.01689441)1.0000:0.03273274)0.0500:0.00399682,((((CAK95_09115_ARP99228.1:0.04673911,(GJW-30_1_02389_BAT59854.1:0.04650815,RHPLAN_03330_AMN38798.1:0.05022148)0.4000:0.00554046)0.2480:0.00478258,DW352_17695_AXK82197.1:0.04426155)0.1720:0.00423064,ORF00180_of_CP042968.1:0.05429503)0.1460:0.00229307,ORF00133_of_CP039740.1:0.07348137)0.3140:0.01085594)0.2760:0.00440260,Meso_0626_ABG62026.1:0.05531781)0.1420:0.00208775,FLL57_21830_QDL99786.1:0.06014544)0.2060:0.00455441)0.0980:0.00454786,(((((C1707_11200_AYV46789.1:0.06207719,ORF02413_of_CP048815.1:0.05040079)0.5920:0.00480376,CC_3043_AAK25005.1:0.06743918)0.9820:0.02517585,C1896_15295_AZZ46144.1:0.11303939)0.5640:0.00486486,(FIU28_00715_QDM19834.1:0.00000000,(FNL53_00915_QDM14676.1:0.00000000,FNL55_00910_QDM30064.1:0.00000000)1.0000:0.00000000)1.0000:0.09205466)0.4080:0.01015316,(Nham_0037_ABE60939.1:0.05499459,Nwi_0030_ABA03298.1:0.06812179)0.9940:0.03878156)0.1020:0.00523768)0.7000:0.01463451)0.1820:0.00663255)0.0120:0.00541913,((((((((((((A2T59_03320_AMX53937.1:0.00001859,BBD30_17440_AQW95831.1:0.00234827)0.9960:0.00745658,FCS00_01625_QCO45130.1:0.00684643)0.7780:0.00367164,(BBD34_17655_AQX10348.1:0.00549940,VO54_00847_AJW62333.1:0.00400186)0.9780:0.00958169)1.0000:0.02570147,BBD35_15570_AQX13703.1:0.04811685)1.0000:0.05473810,A9P82_08615_ANI89350.1:0.10267002)0.5040:0.00445414,(E0W69_018625_QES91025.1:0.16148028,Lbys_2813_ADQ18475.1:0.08377352)0.8560:0.02186316)0.6400:0.01388394,(MY04_3837_ANQ51181.1:0.14131487,ORF05560_of_CP012862.1:0.11304370)0.9520:0.03272274)0.2200:0.00396185,((((((((AAT17_11225_ALM21764.1:0.00076061,ORF00959_of_CP050461.1:0.00160625)0.7860:0.00206389,BST91_07560_ARN71504.1:0.00268109)1.0000:0.11152891,TJEJU_1116_SNR14866.1:0.10026452)0.9300:0.02584042,P700755_000288_AFU67329.1:0.15728208)0.9580:0.02724544,(D6200_11175_AZJ33083.1:0.07244724,MY04_4832_ANQ52167.1:0.07777107)1.0000:0.06571334)0.7000:0.01240787,((D1816_00650_AXT58918.1:0.02451278,D1818_19275_AXT54130.1:0.02889797)1.0000:0.06237019,Oweho_1116_AEV32122.1:0.11185783)0.2960:0.00308003)0.4760:0.00804641,(AEM51_07380_AMS26866.1:0.11566676,(((Belba_1922_AFL84504.1:0.05071200,SAMN00777080_1898_SMD43308.1:0.04341684)0.9980:0.03089914,((DN752_00780_AWW28781.1:0.02882583,Echvi_2693_AGA78933.1:0.03713214)0.5800:0.00381705,ORF03190_of_CP040106.1:0.03422524)1.0000:0.05521164)0.5380:0.00652702,(KQS_12550_CCG54415.1:0.07542825,Lupro_03150_AMC10311.1:0.09701320)0.6180:0.00923671)0.6920:0.01024471)0.4880:0.00633076)0.9120:0.02149879,(IALB_0054_AFH47768.1:0.06430814,MROS_1391_AFN74628.1:0.08316669)1.0000:0.05988272)0.2640:0.00880106)0.0680:0.00478386,Minf_2274_ACD84328.1:0.12461339)0.0520:0.00962178,((((CEK62_17655_ASK36077.1:0.14520679,D6B99_02120_AYD46516.1:0.10915178)0.1460:0.00634850,G5B40_02730_QIE54444.1:0.10577405)0.0220:0.00315084,GT409_01960_QHI68268.1:0.10385020)0.0040:0.00350503,(((CJ739_3656_AXP82718.1:0.06171228,(((DN752_12255_AWW30835.1:0.02857791,ORF01086_of_CP040106.1:0.02732973)1.0000:0.02522505,Echvi_1165_AGA77436.1:0.03965969)0.9160:0.01733137,Oweho_1683_AEV32671.1:0.05604748)0.9900:0.02457803)0.9640:0.01933029,GM418_01230_QGY48013.1:0.06812343)0.3980:0.00687035,ORF01280_of_CP034120.1:0.09001504)0.1540:0.00547038)0.0020:0.00443359)0.0000:0.00395401,ALGA_2982_BAX81287.1:0.09426664)0.0000:0.00135058,(((((AAY24_07015_AKH20148.1:0.05424321,Ga0123461_0257_ATX78709.1:0.07423512)0.6240:0.01345613,BST98_07030_AWK81821.1:0.10047973)0.2120:0.00730551,(ORF02309_of_CP031415.1:0.12416938,YC6258_04616_AJQ96648.1:0.05673475)0.2080:0.01057089)0.0040:0.00521058,(AQUSIP_06810_VVC75391.1:0.06909298,((BI364_15375_AOU99132.1:0.08777682,((ORF00065_of_AP018724.1:0.04307220,ORF00826_of_AP018721.1:0.04072064)0.6200:0.00725350,SCL_0096_BAV32420.1:0.04370210)0.3900:0.00714210)0.1380:0.00594330,((ENC22_16195_AZZ92656.1:0.01216224,HCH_03207_ABC29968.1:0.00934397)1.0000:0.04943084,IMCC21906_01479_AKH69157.1:0.09417232)0.1700:0.00352148)0.0200:0.00364733)0.0060:0.00357052)0.0020:0.00409375,((FHY55_19625_QDC11305.1:0.10612668,((FPZ08_09210_QDZ10911.1:0.07097486,ORF00111_of_CP012945.1:0.05481890)0.8140:0.01592036,JCM7686_2858_AGT09914.1:0.11937967)0.2600:0.00825216)0.0500:0.00197049,IMCC20628_00208_AKH98937.1:0.11615278)0.0400:0.01693068)0.0000:0.00218197)0.0000:0.00088408)0.0000:0.00110605)0.0000:0.00253871)0.0000:0.00422457)0.0000:0.00207228)0.0000:0.00283982)0.0000:0.00533813)0.0000:0.00480606)0.0000:0.00229791)0.0100:0.01088071);
